# Supplementary material for: Perceptions about protein supplements among adults in Saudi Arabia (knowledge and attitude, use, health beliefs, and safety concerns)
Source: PeerJ. 2026 Jul 29;14:e21545. doi: 10.7717/peerj.21545 (PMC13428538; doi:10.7717/peerj.21545)
Supplement: Supplemental Information 1 [file peerj-14-21545-s001.xlsx]

## Sheet: survey answer
طابع زمني Times /Dates	هل توافق على المشاركة في هذه الدراسة؟ Do you agree to participate in this study? ?Do you agree to participate in this study	الجنس/ Gender	كم عمرك؟/ ?Your age	ماهو مستواك التعليمي؟ /?What is your level of education	ماهو وضعك الاجتماعي؟/ ?What is your social status	ماهي جنسيتك؟/ ?What is your nationality	أي منطقة؟/?Which region	كم وزنك؟ (كيلو)/ (kg) What is your weight	كم طولك؟ (سم) / (cm) What is your height	هل تعاني من أمراض مزمنة؟ / ?Do you suffer from chronic diseases	إذا نعم تعاني من أمراض مزمنة ممكن تحديدها... ...If you suffer from chronic diseases, can you specify	هل تمارس الرياضة بانتظام؟/ ?Do you exercise regularly	إذا كانت الإجابة بنعم ، فكم مرة تمارس الرياضة بانتظام؟ ?If yes, how many times do you exercise regularly	إذا كانت الإجابة بنعم ، أين تمارس الرياضة؟ ?If you exercise, where do you exercise	إذا كنت تمارس الرياضة، ما هو مستوى تدريبك؟ ?If you exercise, what is your training level	هل تعرف عن مكملات البروتين؟ / ?Do you know about protein supplements	إذا كانت الاجابة بنعم، كيف عرفت عن مكملات البروتين؟ ?If yes, how do you know about protein supplements	هل تعتقد أن تناول مكملات البروتين من المواد الطبيعية يكفي لبناء كتلة العضلات؟ Do you believe that consuming protein from natural resource is enough to build muscle mass	هل تعتقد أنه يمكن تناول مكملات البروتين كبديل للوجبات؟ Do you believe that protein supplements can be consumed as a substitute for meals	هل تعتقد أن الرجال فقط يمكنهم تناول مكملات البروتين أكثر من النساء؟ Do you believe that only men can use protein supplements than women	هل تعتقد أن الرياضيين يجب أن يتناولوا مكملات البروتين؟ Do you believe that athletes should take protein supplements	هل تعتقد أن مكملات البروتين جيدة لصحتك؟ Do you believe that protein supplements are good for your health	هل تعرف المخاطر المرتبطة بمكملات البروتين؟ Do you know the risk associated with protein supplements	هل تعتقد أن مكملات البروتين مناسبة لأولئك الذين يعانون من مشاكل في الكلى والكبد؟ Do you believe that protein supplements are suitable for those with kidney and liver problems	هل تتناول مكملات البروتين حاليا أو تناولتها سابقا؟ Are you currently taking protein supplements or have you taken before	ما هي أسبابك لتناول مكملات البروتين؟ ?What are your reasons for taking protein supplements	منذ متى وأنت تستخدم مكملات البروتين؟ ?How long have you been using protein supplements	هل تعرف كمية البروتين من الغذاء التي يجب أن تستهلكها في اليوم؟ Do you know the amount of protein you should consume from food in a day	ما مقدار البروتين الذي تعتقد أنه كاف لاحتياجك اليومي؟ How much protein do you think is enough for your daily need	كم مرة تستخدم مكملات البروتين؟ ?How many times do you use protein supplements	ما هي كمية الماء التي تشربها يوميا؟ ?How much water do you drink daily	هل واجهت أي آثار جانبية بعد استخدام مكملات البروتين؟ Did you experience any side effects after using protein supplements	اذا نعم واجهتك أي آثار جانبية بعد استخدام مكملات البروتين يرجى التحديد؟ if yes experienced side effects after using protein supplements, please specify	هل توقفت عن استخدام مكملات البروتين بعد تعرضك لآثار جانبية؟ Did you stop using protein supplements after experiencing side effects	كيف تحصل على معلومات حول مكملات البروتين؟ How do you obtain information about protein supplements	ما نوع مكملات البروتين التي تستخدمها؟ ?What type of protein supplements do you use	ما هي العلامات التجارية التي تستخدمها لمكملات البروتين؟ ?What brands do you use for protein supplements	هل تعتقد أنه يمكن أن تكون مساحيق البروتين ملوثة بالمعادن الثقيلة مثل الرصاص والزرنيخ والكادميوم والزئبق ... Do you think Protein powders could be tainted with heavy metals such as lead, arsenic, cadmium, and mercury	هل تعتقد أنه قد تحتوي مساحيق البروتين على عوامل المنشطات، مثل الستيرويدات الابتنائية الأندروجينية (AAS)... Do you think Protein powders may contain Doping agents, such as androgenic anabolic steroids (AAS)	هل تعتقد النظام الغذائي عالي البروتين يمكن أن يؤثر على الكلى (فرط الترشيح)... Do you think High protein diet could affect the kidneys (hyperfiltration)	هل تعتقد مساحيق البروتين يمكن أن تسبب آلام في المعدة والانتفاخ... Do you think Protein powders could cause Stomach ach and bloating	هل تعتقد مكملات البروتين يمكن أن تؤثر على ميكروبيتا الأمعاء... Do you think Protein supplements could affect the gut microbiota	هل تعتقد جميع مكملات البروتين آمنة للاستخدام do you believe that all protein supplements are safe to be used	هل تقرأ العبوة للتحقق من مكونات مكملات البروتين Do you read the package to check the content of the protein supplements	هل تشعر أنك بحاجة إلى مزيد من المعلومات حول كيفية اختيار أفضل مكملات البروتين Do you Feel that you need more information on how to choose the best protein supplements	هل تبحث عن مكملات البروتين التي تم اختبارها من قبل طرف ثالث Do you look for protein supplements that are tested by a third party	هل تبحث عن مكملات البروتين التي لديها NSF معتمد للرياضة على العبوة Do you look for protein supplements that have NSF Certified for Sports on the package	هل تتحقق مما إذا كانت مكملات البروتين قد تم اختبارها مسبقاً عن مواد محظورة Do you check if the protein supplements are tested for banned substances	هل تشعر أن المعلومات التي تقدمها الهيئة العامة للغذاء والدواء في السعودية (الموقع الإلكتروني أو التطبيق / تويتر) فيما يتعلق بمكملات البروتين مفيدة Do you feel that the information provided by the SFDA (website or app/ twitter) regarding protein supplements is helpful
2024-08-10 18:26:30	نعم قرأت معلومات المشاركة أعلاه و ارغب بالمشاركة في هذه الدراسة / Yes, I read the participation information above and I would like to participate in this study.	أنثى / Female	٣٦-٤٥ سنه / 45-36 years	دراسات عليا / Post Graduate	متزوج /Married	سعودي / Saudi	منطقة مكه المكرمة / Makkah	55	163	لا / No		نعم / Yes	من ٣-٥ مرات بالاسبوع / 3-5 days a week	في النادي / At the gym	متوسط / Intermediate	نعم / Yes	من وسائل التواصل الاجتماعي / Social media	نعم /Yes	لا / No	لا / No	نعم / Yes	لا / No	لا / No	لا / No	نعم / Yes	لإكمال الاحتياج اليومي من البروتين / To complete the protein need	متقطع او غير منتظم / Irregular	نعم / Yes	2-2.5g/kg of body weight / من ٢ الي ٢.٥ جرام لكل كيلو من وزن الجسم	غير محدد / Not consistent	من ٧-٨ اكواب / 7-8 cups	نعم / Yes	مشاكل في الجهاز الهضمي / GI problems	لفترة مؤقته / For a temporary period	من وسائل التواصل الاجتماعي / Social media, هيئة الدواء والغذاء السعودية / SFDA	(البروتين الحيواني) الكازين بروتين الحليب Casein/ Milk Protein, (البروتين الحيواني) بروتين لحم البقر Beef Protein, الكرياتين Creatine	Basix, NXT Nutrition, Dymatize	نعم / Yes	لا اعلم /I don't Know	نعم / Yes	نعم / Yes	نعم / Yes	لا اعلم /I don't Know	نعم / Yes	نعم / Yes	نعم / Yes	نعم / Yes	نعم / Yes	لا اعلم /I don't Know
2024-08-11 18:05:30	نعم قرأت معلومات المشاركة أعلاه و ارغب بالمشاركة في هذه الدراسة / Yes, I read the participation information above and I would like to participate in this study.	ذكر /Male	١٨-٢٥ سنه /25-18 years	جامعي / Bachelor	أعزب /Single	سعودي / Saudi	منطقة القصيم / Qassim	74	174	لا / No		نعم / Yes	من ٥-٧ مرات بالاسبوع / 5-7 days a week	في النادي / At the gym	متقدم / Advanced	نعم / Yes	من الانترنت / Internet, من المدرب / Coaches, من الأصدقاء / Friends, من وسائل التواصل الاجتماعي / Social media, اخرى / Others	لا / No	نعم / Yes	لا / No	نعم / Yes	نعم / Yes	نعم / Yes	لا / No	نعم / Yes	زيادة كتلة العضلات / Increase muscle mass, لإكمال الاحتياج اليومي من البروتين / To complete the protein need	أكثر من ٦ شهور / More than 6 months	نعم / Yes	2-2.5g/kg of body weight / من ٢ الي ٢.٥ جرام لكل كيلو من وزن الجسم	كل يوم / Everyday	من ٧-٨ اكواب / 7-8 cups	لا / No			من الانترنت / Internet, من المدرب / Coaches, من الأصدقاء / Friends, من الممارسين او المتدربين بالنوادي / Trainees, من وسائل التواصل الاجتماعي / Social media, هيئة الدواء والغذاء السعودية / SFDA, وزارة الصحة السعودية / Ministry of health	(البروتين الحيواني) بروتين لحم البقر Beef Protein, الكرياتين Creatine	Applied Nutrition, Optimum Nutrition, Dymatize, MYPROTEIN	لا / No	لا / No	لا / No	لا / No	لا / No	نعم / Yes	نعم / Yes	لا / No	لا / No	لا / No	لا / No	نعم / Yes
2024-08-11 18:25:42	نعم قرأت معلومات المشاركة أعلاه و ارغب بالمشاركة في هذه الدراسة / Yes, I read the participation information above and I would like to participate in this study.	ذكر /Male	١٨-٢٥ سنه /25-18 years	جامعي / Bachelor	أعزب /Single	سعودي / Saudi	منطقة القصيم / Qassim	68	175	لا / No		نعم / Yes	من ٣-٥ مرات بالاسبوع / 3-5 days a week	في النادي / At the gym	خبير / Expert	نعم / Yes	من الانترنت / Internet	لا / No	لا / No	لا / No	نعم / Yes	نعم / Yes	نعم / Yes	لا / No	نعم / Yes	زيادة كتلة العضلات / Increase muscle mass	أكثر من ٦ شهور / More than 6 months	نعم / Yes	2-2.5g/kg of body weight / من ٢ الي ٢.٥ جرام لكل كيلو من وزن الجسم	أيام التدريب / Workout days	أكثر من ٨ اكواب / More than 8 cups	لا / No			من الانترنت / Internet	(البروتين الحيواني) عزل مصل اللبن Whey Isolate, (البروتين الحيواني) بروتين لحم البقر Beef Protein	Applied Nutrition, Muscle tech-Nitroutech, Optimum Nutrition	لا / No	لا / No	نعم / Yes	لا / No	لا / No	لا اعلم /I don't Know	نعم / Yes	لا / No	لا / No	لا / No	نعم / Yes	نعم / Yes
2024-08-11 18:37:55	نعم قرأت معلومات المشاركة أعلاه و ارغب بالمشاركة في هذه الدراسة / Yes, I read the participation information above and I would like to participate in this study.	أنثى / Female	فوق ٤٥ سنه over 45 years	دراسات عليا / Post Graduate	مطلق /Divorced	سعودي / Saudi	منطقة القصيم / Qassim	80	155	لا / No		نعم / Yes	من ١-٣ مرات بالاسبوع / 1-3 days a week	في النادي / At the gym, في المنزل / At your house	متوسط / Intermediate	نعم / Yes	من الانترنت / Internet, من وسائل التواصل الاجتماعي / Social media	لا / No	لا / No	لا / No	لا / No	لا / No	نعم / Yes	لا / No	لا / No
2024-08-11 18:39:43	نعم قرأت معلومات المشاركة أعلاه و ارغب بالمشاركة في هذه الدراسة / Yes, I read the participation information above and I would like to participate in this study.	ذكر /Male	١٨-٢٥ سنه /25-18 years	جامعي / Bachelor	أعزب /Single	سعودي / Saudi	منطقة الرياض / Riyadh	66	177	لا / No		لا / No				نعم / Yes	من الانترنت / Internet, من الأصدقاء / Friends	لا / No	لا / No	لا اعلم /I don't Know	نعم / Yes	نعم / Yes	لا / No	لا اعلم /I don't Know	لا / No
2024-08-11 19:10:31	نعم قرأت معلومات المشاركة أعلاه و ارغب بالمشاركة في هذه الدراسة / Yes, I read the participation information above and I would like to participate in this study.	أنثى / Female	١٨-٢٥ سنه /25-18 years	جامعي / Bachelor	أعزب /Single	سعودي / Saudi	منطقة القصيم / Qassim	56	163	لا / No		لا / No				نعم / Yes	من الأصدقاء / Friends	نعم /Yes	لا / No	لا / No	لا اعلم /I don't Know	لا / No	لا / No	لا اعلم /I don't Know	نعم / Yes	لإكمال الاحتياج اليومي من البروتين / To complete the protein need	متقطع او غير منتظم / Irregular	نعم / Yes	0.8-1g/kg of body weight / أكثر من ٨،. الي ١ جرام لكل كيلو من وزن الجسم	أيام التدريب / Workout days	من ٧-٨ اكواب / 7-8 cups	لا / No			من الانترنت / Internet, من المدرب / Coaches, من الأصدقاء / Friends, من وسائل التواصل الاجتماعي / Social media	(البروتين الحيواني) مركز مصل اللبن Whey Concentrate	أخرى	لا اعلم /I don't Know	لا اعلم /I don't Know	لا اعلم /I don't Know	نعم / Yes	لا اعلم /I don't Know	لا / No	لا / No	نعم / Yes	نعم / Yes	لا اعلم /I don't Know	لا اعلم /I don't Know	لا اعلم /I don't Know
2024-08-11 19:23:22	نعم قرأت معلومات المشاركة أعلاه و ارغب بالمشاركة في هذه الدراسة / Yes, I read the participation information above and I would like to participate in this study.	ذكر /Male	١٨-٢٥ سنه /25-18 years	جامعي / Bachelor	أعزب /Single	سعودي / Saudi	منطقة القصيم / Qassim	93	173	لا / No		نعم / Yes	من ٣-٥ مرات بالاسبوع / 3-5 days a week	في النادي / At the gym	متقدم / Advanced	نعم / Yes	من وسائل التواصل الاجتماعي / Social media	لا / No	نعم / Yes	نعم / Yes	لا / No	لا اعلم /I don't Know	نعم / Yes	لا / No	نعم / Yes	لإكمال الاحتياج اليومي من البروتين / To complete the protein need	أكثر من ٦ شهور / More than 6 months	نعم / Yes	2-2.5g/kg of body weight / من ٢ الي ٢.٥ جرام لكل كيلو من وزن الجسم	أيام التدريب / Workout days	أكثر من ٨ اكواب / More than 8 cups	لا / No			من وسائل التواصل الاجتماعي / Social media	(البروتين الحيواني) مركز مصل اللبن Whey Concentrate	أخرى	لا اعلم /I don't Know	لا اعلم /I don't Know	نعم / Yes	نعم / Yes	نعم / Yes	لا اعلم /I don't Know	نعم / Yes	لا / No	لا / No	لا / No	لا / No	نعم / Yes
2024-08-11 19:26:55	نعم قرأت معلومات المشاركة أعلاه و ارغب بالمشاركة في هذه الدراسة / Yes, I read the participation information above and I would like to participate in this study.	أنثى / Female	٣٦-٤٥ سنه / 45-36 years	دراسات عليا / Post Graduate	متزوج /Married	سعودي / Saudi	منطقة القصيم / Qassim	60	155	لا / No		لا / No				نعم / Yes	من الانترنت / Internet, من الأصدقاء / Friends	لا / No	لا / No	لا / No	نعم / Yes	لا / No	لا / No	لا / No	لا / No
2024-08-11 19:36:12	نعم قرأت معلومات المشاركة أعلاه و ارغب بالمشاركة في هذه الدراسة / Yes, I read the participation information above and I would like to participate in this study.	أنثى / Female	فوق ٤٥ سنه over 45 years	جامعي / Bachelor	مطلق /Divorced	سعودي / Saudi	منطقة القصيم / Qassim	109	153	نعم / Yes	مشاكل هضمية / GI problems	لا / No				لا / No		لا / No	لا اعلم /I don't Know	لا / No	نعم / Yes	لا اعلم /I don't Know	لا / No	لا اعلم /I don't Know	لا / No
2024-08-11 19:40:57	نعم قرأت معلومات المشاركة أعلاه و ارغب بالمشاركة في هذه الدراسة / Yes, I read the participation information above and I would like to participate in this study.	أنثى / Female	١٨-٢٥ سنه /25-18 years	جامعي / Bachelor	أعزب /Single	سعودي / Saudi	منطقة القصيم / Qassim	47	163	لا / No		نعم / Yes	من ٣-٥ مرات بالاسبوع / 3-5 days a week	في النادي / At the gym	متقدم / Advanced	نعم / Yes	من الانترنت / Internet, من وسائل التواصل الاجتماعي / Social media	لا / No	لا / No	لا / No	لا / No	لا / No	نعم / Yes	لا / No	نعم / Yes	لإكمال الاحتياج اليومي من البروتين / To complete the protein need	أكثر من ٦ شهور / More than 6 months	نعم / Yes	2-2.5g/kg of body weight / من ٢ الي ٢.٥ جرام لكل كيلو من وزن الجسم	أيام التدريب / Workout days	من ٣-٤ اكواب / 3-4 cups	لا / No			من المدرب / Coaches, هيئة الدواء والغذاء السعودية / SFDA	(البروتين الحيواني) مركز مصل اللبن Whey Concentrate	Optimum Nutrition, Basix	لا اعلم /I don't Know	نعم / Yes	نعم / Yes	نعم / Yes	نعم / Yes	نعم / Yes	نعم / Yes	لا / No	نعم / Yes	نعم / Yes	نعم / Yes	نعم / Yes
2024-08-11 20:59:33	نعم قرأت معلومات المشاركة أعلاه و ارغب بالمشاركة في هذه الدراسة / Yes, I read the participation information above and I would like to participate in this study.	ذكر /Male	١٨-٢٥ سنه /25-18 years	جامعي / Bachelor	أعزب /Single	سعودي / Saudi	منطقة القصيم / Qassim	95	170	لا / No		لا / No				لا / No		نعم /Yes	لا اعلم /I don't Know	لا اعلم /I don't Know	لا اعلم /I don't Know	لا اعلم /I don't Know	لا / No	لا اعلم /I don't Know	لا / No
2024-08-11 21:01:02	نعم قرأت معلومات المشاركة أعلاه و ارغب بالمشاركة في هذه الدراسة / Yes, I read the participation information above and I would like to participate in this study.	ذكر /Male	١٨-٢٥ سنه /25-18 years	جامعي / Bachelor	أعزب /Single	سعودي / Saudi	منطقة القصيم / Qassim	79	170	لا / No		لا / No				لا / No		لا / No	لا / No	لا / No	نعم / Yes	نعم / Yes	لا / No	لا اعلم /I don't Know	لا / No
2024-08-11 21:06:15	نعم قرأت معلومات المشاركة أعلاه و ارغب بالمشاركة في هذه الدراسة / Yes, I read the participation information above and I would like to participate in this study.	ذكر /Male	فوق ٤٥ سنه over 45 years	جامعي / Bachelor	متزوج /Married	سعودي / Saudi	منطقة الرياض / Riyadh	66	166	لا / No		نعم / Yes	من ٣-٥ مرات بالاسبوع / 3-5 days a week	في الخارج / Out side	متوسط / Intermediate	نعم / Yes	من الأصدقاء / Friends	نعم /Yes	لا / No	لا / No	نعم / Yes	نعم / Yes	لا / No	لا اعلم /I don't Know	لا / No
2024-08-11 21:21:37	نعم قرأت معلومات المشاركة أعلاه و ارغب بالمشاركة في هذه الدراسة / Yes, I read the participation information above and I would like to participate in this study.	أنثى / Female	٢٦-٣٥ سنه / 35-26 years	جامعي / Bachelor	متزوج /Married	سعودي / Saudi	منطقة الرياض / Riyadh	45	145	لا / No		لا / No				نعم / Yes	من الانترنت / Internet, من المدرب / Coaches, من الأصدقاء / Friends, من وسائل التواصل الاجتماعي / Social media	لا / No	لا / No	لا / No	نعم / Yes	نعم / Yes	نعم / Yes	لا / No	نعم / Yes	تحسين الأداء / Enhance performance, استبدال العناصر الغذائية / Replace nutrients, زيادة كتلة العضلات / Increase muscle mass, زيادة الطاقة / Increase Energy, لإكمال الاحتياج اليومي من البروتين / To complete the protein need	من ١-٢ شهرين / 1-2 months	لا / No	لا اعلم /I don't Know	كل يوم / Everyday	من ٣-٤ اكواب / 3-4 cups	لا / No			من الانترنت / Internet, من المدرب / Coaches, من الأصدقاء / Friends, من الممارسين او المتدربين بالنوادي / Trainees, من وسائل التواصل الاجتماعي / Social media, هيئة الدواء والغذاء السعودية / SFDA, وزارة الصحة السعودية / Ministry of health, أخرى / Others	(البروتين النباتي) Plant-based Protein	أخرى	نعم / Yes	نعم / Yes	لا اعلم /I don't Know	نعم / Yes	نعم / Yes	لا / No	نعم / Yes	نعم / Yes	نعم / Yes	نعم / Yes	نعم / Yes	لا اعلم /I don't Know
2024-08-11 22:41:33	نعم قرأت معلومات المشاركة أعلاه و ارغب بالمشاركة في هذه الدراسة / Yes, I read the participation information above and I would like to participate in this study.	أنثى / Female	١٨-٢٥ سنه /25-18 years	جامعي / Bachelor	أعزب /Single	سعودي / Saudi	منطقة الرياض / Riyadh	44	152	لا / No		نعم / Yes	من ١-٣ مرات بالاسبوع / 1-3 days a week	في النادي / At the gym	مبتدئ / Beginner	نعم / Yes	من الانترنت / Internet, من الأصدقاء / Friends, من وسائل التواصل الاجتماعي / Social media, اخرى / Others	نعم /Yes	لا / No	لا / No	لا / No	نعم / Yes	نعم / Yes	لا / No	نعم / Yes	زيادة كتلة العضلات / Increase muscle mass, لإكمال الاحتياج اليومي من البروتين / To complete the protein need	من ١-٢ شهرين / 1-2 months	لا / No	0.8-1g/kg of body weight / أكثر من ٨،. الي ١ جرام لكل كيلو من وزن الجسم	أيام التدريب / Workout days	من ٥-٦ اكواب / 5-6 cups	لا / No			من الانترنت / Internet	(البروتين الحيواني) مركز مصل اللبن Whey Concentrate	MYPROTEIN	لا اعلم /I don't Know	لا / No	نعم / Yes	لا اعلم /I don't Know	لا اعلم /I don't Know	لا / No	نعم / Yes	نعم / Yes	لا / No	لا اعلم /I don't Know	لا / No	لا اعلم /I don't Know
2024-08-11 23:17:14	نعم قرأت معلومات المشاركة أعلاه و ارغب بالمشاركة في هذه الدراسة / Yes, I read the participation information above and I would like to participate in this study.	أنثى / Female	٣٦-٤٥ سنه / 45-36 years	دراسات عليا / Post Graduate	متزوج /Married	سعودي / Saudi	منطقة القصيم / Qassim	88	156	نعم / Yes	الغدة الدرقية /Thyroid	لا / No				لا / No		لا / No	لا / No	لا / No	نعم / Yes	لا / No	لا / No	لا اعلم /I don't Know	لا / No
2024-08-12 04:59:25	نعم قرأت معلومات المشاركة أعلاه و ارغب بالمشاركة في هذه الدراسة / Yes, I read the participation information above and I would like to participate in this study.	أنثى / Female	١٨-٢٥ سنه /25-18 years	جامعي / Bachelor	أعزب /Single	سعودي / Saudi	منطقة القصيم / Qassim	41	156	لا / No		لا / No				لا / No		لا / No	لا / No	لا اعلم /I don't Know	نعم / Yes	لا اعلم /I don't Know	لا / No	لا اعلم /I don't Know	لا / No
2024-08-12 15:25:42	نعم قرأت معلومات المشاركة أعلاه و ارغب بالمشاركة في هذه الدراسة / Yes, I read the participation information above and I would like to participate in this study.	أنثى / Female	٢٦-٣٥ سنه / 35-26 years	جامعي / Bachelor	متزوج /Married	سعودي / Saudi	منطقة القصيم / Qassim	61	167	نعم / Yes	الغدة الدرقية /Thyroid	لا / No				نعم / Yes	من الأصدقاء / Friends	نعم /Yes	نعم / Yes	نعم / Yes	لا / No	لا اعلم /I don't Know	لا / No	لا اعلم /I don't Know	لا / No
2024-08-13 18:46:48	نعم قرأت معلومات المشاركة أعلاه و ارغب بالمشاركة في هذه الدراسة / Yes, I read the participation information above and I would like to participate in this study.	أنثى / Female	٢٦-٣٥ سنه / 35-26 years	ثانوي / Highschool	متزوج /Married	سعودي / Saudi	منطقة القصيم / Qassim	54	162	نعم / Yes	الغدة الدرقية /Thyroid	لا / No				نعم / Yes	من الأصدقاء / Friends, من وسائل التواصل الاجتماعي / Social media	لا / No	لا / No	لا / No	نعم / Yes	نعم / Yes	لا / No	لا اعلم /I don't Know	نعم / Yes	استبدال العناصر الغذائية / Replace nutrients, زيادة كتلة العضلات / Increase muscle mass, لإكمال الاحتياج اليومي من البروتين / To complete the protein need	متقطع او غير منتظم / Irregular	لا / No	لا اعلم /I don't Know	غير محدد / Not consistent	من ١-٢ كوب / cups 1-2	لا اعلم /I don't Know			من الأصدقاء / Friends, من وسائل التواصل الاجتماعي / Social media, هيئة الدواء والغذاء السعودية / SFDA	(البروتين الحيواني) مركز مصل اللبن Whey Concentrate, (البروتين الحيواني) بروتين بياض البيض Egg White Protein	أخرى	نعم / Yes	لا / No	لا اعلم /I don't Know	نعم / Yes	نعم / Yes	لا / No	نعم / Yes	نعم / Yes	نعم / Yes	نعم / Yes	لا اعلم /I don't Know	نعم / Yes
2024-08-20 22:03:31	نعم قرأت معلومات المشاركة أعلاه و ارغب بالمشاركة في هذه الدراسة / Yes, I read the participation information above and I would like to participate in this study.	ذكر /Male	٢٦-٣٥ سنه / 35-26 years	جامعي / Bachelor	أعزب /Single	سعودي / Saudi	منطقة مكه المكرمة / Makkah	80	177	لا / No		نعم / Yes	من ٥-٧ مرات بالاسبوع / 5-7 days a week	في الخارج / Out side	متوسط / Intermediate	نعم / Yes	من الأصدقاء / Friends, من وسائل التواصل الاجتماعي / Social media	لا / No	لا / No	لا / No	لا اعلم /I don't Know	نعم / Yes	نعم / Yes	لا / No	لا / No
2024-08-20 22:32:42	نعم قرأت معلومات المشاركة أعلاه و ارغب بالمشاركة في هذه الدراسة / Yes, I read the participation information above and I would like to participate in this study.	ذكر /Male	٣٦-٤٥ سنه / 45-36 years	جامعي / Bachelor	متزوج /Married	سعودي / Saudi	منطقة مكه المكرمة / Makkah	74	178	لا / No		نعم / Yes	من ١-٣ مرات بالاسبوع / 1-3 days a week	في الخارج / Out side	متوسط / Intermediate	نعم / Yes	من الأصدقاء / Friends	لا اعلم /I don't Know	لا / No	لا اعلم /I don't Know	لا اعلم /I don't Know	لا اعلم /I don't Know	لا / No	لا / No	نعم / Yes	زيادة كتلة العضلات / Increase muscle mass, زيادة الطاقة / Increase Energy, لإكمال الاحتياج اليومي من البروتين / To complete the protein need	متقطع او غير منتظم / Irregular	نعم / Yes	2-2.5g/kg of body weight / من ٢ الي ٢.٥ جرام لكل كيلو من وزن الجسم	غير محدد / Not consistent	من ٣-٤ اكواب / 3-4 cups	لا اعلم /I don't Know			من الانترنت / Internet	(البروتين الحيواني) مركز مصل اللبن Whey Concentrate	أخرى	لا اعلم /I don't Know	لا اعلم /I don't Know	لا اعلم /I don't Know	لا اعلم /I don't Know	لا اعلم /I don't Know	لا اعلم /I don't Know	نعم / Yes	نعم / Yes	لا / No	لا / No	نعم / Yes	لا اعلم /I don't Know
2024-08-21 12:09:47	نعم قرأت معلومات المشاركة أعلاه و ارغب بالمشاركة في هذه الدراسة / Yes, I read the participation information above and I would like to participate in this study.	ذكر /Male	٣٦-٤٥ سنه / 45-36 years	جامعي / Bachelor	أعزب /Single	غير سعودي / non-Saudi	منطقة مكه المكرمة / Makkah	85	182	لا / No		نعم / Yes	من ٣-٥ مرات بالاسبوع / 3-5 days a week	في الخارج / Out side	متوسط / Intermediate	نعم / Yes	من الانترنت / Internet	لا / No	لا / No	لا / No	نعم / Yes	نعم / Yes	لا / No	لا / No	نعم / Yes	لإكمال الاحتياج اليومي من البروتين / To complete the protein need	٣-٤ أشهر / 3-4 months	لا / No	2-2.5g/kg of body weight / من ٢ الي ٢.٥ جرام لكل كيلو من وزن الجسم	غير محدد / Not consistent	من ٥-٦ اكواب / 5-6 cups	لا / No			من الانترنت / Internet	الكرياتين Creatine	California Gold Nutrition	لا اعلم /I don't Know	لا اعلم /I don't Know	لا اعلم /I don't Know	نعم / Yes	لا اعلم /I don't Know	لا / No	نعم / Yes	نعم / Yes	نعم / Yes	لا اعلم /I don't Know	نعم / Yes	لا اعلم /I don't Know
2024-08-22 14:31:40	نعم قرأت معلومات المشاركة أعلاه و ارغب بالمشاركة في هذه الدراسة / Yes, I read the participation information above and I would like to participate in this study.	أنثى / Female	٣٦-٤٥ سنه / 45-36 years	دراسات عليا / Post Graduate	متزوج /Married	سعودي / Saudi	منطقة مكه المكرمة / Makkah	56	158	لا / No		نعم / Yes	من ٣-٥ مرات بالاسبوع / 3-5 days a week	في النادي / At the gym	متوسط / Intermediate	نعم / Yes	من وسائل التواصل الاجتماعي / Social media	لا اعلم /I don't Know	لا اعلم /I don't Know	لا اعلم /I don't Know	نعم / Yes	لا اعلم /I don't Know	لا / No	لا اعلم /I don't Know	لا / No
2024-08-26 20:57:13	نعم قرأت معلومات المشاركة أعلاه و ارغب بالمشاركة في هذه الدراسة / Yes, I read the participation information above and I would like to participate in this study.	أنثى / Female	١٨-٢٥ سنه /25-18 years	جامعي / Bachelor	أعزب /Single	سعودي / Saudi	منطقة القصيم / Qassim	45	157	لا / No		نعم / Yes	من ١-٣ مرات بالاسبوع / 1-3 days a week	في المنزل / At your house	متوسط / Intermediate	نعم / Yes	من وسائل التواصل الاجتماعي / Social media	لا / No	لا / No	نعم / Yes	لا / No	لا / No	نعم / Yes	لا / No	لا / No
2024-08-27 05:27:45	نعم قرأت معلومات المشاركة أعلاه و ارغب بالمشاركة في هذه الدراسة / Yes, I read the participation information above and I would like to participate in this study.	أنثى / Female	٢٦-٣٥ سنه / 35-26 years	دراسات عليا / Post Graduate	متزوج /Married	سعودي / Saudi	منطقة القصيم / Qassim	70	160	لا / No		لا / No				لا / No		لا اعلم /I don't Know	لا / No	لا اعلم /I don't Know	نعم / Yes	لا اعلم /I don't Know	لا / No	لا اعلم /I don't Know	نعم / Yes	لإكمال الاحتياج اليومي من البروتين / To complete the protein need	متقطع او غير منتظم / Irregular	لا / No	لا اعلم /I don't Know	غير محدد / Not consistent	من ١-٢ كوب / cups 1-2	لا / No			من الممارسين او المتدربين بالنوادي / Trainees	الكرياتين Creatine	GAT sport	لا اعلم /I don't Know	لا اعلم /I don't Know	لا اعلم /I don't Know	نعم / Yes	نعم / Yes	لا اعلم /I don't Know	لا / No	نعم / Yes	لا / No	لا اعلم /I don't Know	لا اعلم /I don't Know	لا اعلم /I don't Know
2024-08-28 06:34:31	نعم قرأت معلومات المشاركة أعلاه و ارغب بالمشاركة في هذه الدراسة / Yes, I read the participation information above and I would like to participate in this study.	أنثى / Female	١٨-٢٥ سنه /25-18 years	جامعي / Bachelor	أعزب /Single	سعودي / Saudi	منطقة القصيم / Qassim	40	149	لا / No		لا / No				لا / No		لا اعلم /I don't Know	لا / No	لا / No	نعم / Yes	لا اعلم /I don't Know	لا / No	لا اعلم /I don't Know	لا / No
2024-08-28 08:23:13	نعم قرأت معلومات المشاركة أعلاه و ارغب بالمشاركة في هذه الدراسة / Yes, I read the participation information above and I would like to participate in this study.	أنثى / Female	١٨-٢٥ سنه /25-18 years	جامعي / Bachelor	أعزب /Single	سعودي / Saudi	منطقة القصيم / Qassim	62	157	لا / No		لا / No				لا / No		لا اعلم /I don't Know	لا / No	لا اعلم /I don't Know	نعم / Yes	نعم / Yes	لا / No	لا اعلم /I don't Know	لا / No
2024-08-28 08:23:43	نعم قرأت معلومات المشاركة أعلاه و ارغب بالمشاركة في هذه الدراسة / Yes, I read the participation information above and I would like to participate in this study.	أنثى / Female	١٨-٢٥ سنه /25-18 years	جامعي / Bachelor	أعزب /Single	سعودي / Saudi	منطقة القصيم / Qassim	45	156	لا / No		لا / No				نعم / Yes	من وسائل التواصل الاجتماعي / Social media	لا / No	لا / No	نعم / Yes	لا / No	لا / No	نعم / Yes	لا / No	لا / No
2024-08-28 08:24:15	نعم قرأت معلومات المشاركة أعلاه و ارغب بالمشاركة في هذه الدراسة / Yes, I read the participation information above and I would like to participate in this study.	أنثى / Female	١٨-٢٥ سنه /25-18 years	جامعي / Bachelor	أعزب /Single	سعودي / Saudi	منطقة القصيم / Qassim	48	150	لا / No		لا / No				لا / No		لا / No	لا / No	لا اعلم /I don't Know	نعم / Yes	نعم / Yes	لا / No	لا / No	لا / No
2024-08-28 08:24:52	نعم قرأت معلومات المشاركة أعلاه و ارغب بالمشاركة في هذه الدراسة / Yes, I read the participation information above and I would like to participate in this study.	أنثى / Female	١٨-٢٥ سنه /25-18 years	جامعي / Bachelor	أعزب /Single	سعودي / Saudi	منطقة القصيم / Qassim	50	156	لا / No		لا / No				نعم / Yes	من الأصدقاء / Friends, من وسائل التواصل الاجتماعي / Social media	لا اعلم /I don't Know	لا / No	لا / No	نعم / Yes	نعم / Yes	لا / No	لا / No	لا / No
2024-08-28 08:25:25	نعم قرأت معلومات المشاركة أعلاه و ارغب بالمشاركة في هذه الدراسة / Yes, I read the participation information above and I would like to participate in this study.	أنثى / Female	١٨-٢٥ سنه /25-18 years	جامعي / Bachelor	أعزب /Single	سعودي / Saudi	منطقة القصيم / Qassim	48	159	لا / No		لا / No				لا / No		نعم /Yes	لا / No	لا / No	نعم / Yes	نعم / Yes	لا / No	لا اعلم /I don't Know	لا / No
2024-08-28 08:25:27	نعم قرأت معلومات المشاركة أعلاه و ارغب بالمشاركة في هذه الدراسة / Yes, I read the participation information above and I would like to participate in this study.	أنثى / Female	١٨-٢٥ سنه /25-18 years	جامعي / Bachelor	أعزب /Single	سعودي / Saudi	منطقة القصيم / Qassim	40	149	لا / No		لا / No				لا / No		لا / No	لا / No	لا / No	نعم / Yes	لا اعلم /I don't Know	لا / No	لا اعلم /I don't Know	لا / No
2024-08-28 08:25:52	نعم قرأت معلومات المشاركة أعلاه و ارغب بالمشاركة في هذه الدراسة / Yes, I read the participation information above and I would like to participate in this study.	أنثى / Female	١٨-٢٥ سنه /25-18 years	جامعي / Bachelor	أعزب /Single	سعودي / Saudi	منطقة القصيم / Qassim	65	163	لا / No		لا / No				لا / No		نعم /Yes	لا اعلم /I don't Know	لا / No	لا اعلم /I don't Know	لا اعلم /I don't Know	لا / No	لا اعلم /I don't Know	لا / No
2024-08-28 08:26:46	نعم قرأت معلومات المشاركة أعلاه و ارغب بالمشاركة في هذه الدراسة / Yes, I read the participation information above and I would like to participate in this study.	أنثى / Female	١٨-٢٥ سنه /25-18 years	جامعي / Bachelor	أعزب /Single	سعودي / Saudi	منطقة القصيم / Qassim	39	149	لا / No		لا / No				نعم / Yes	من الانترنت / Internet, من وسائل التواصل الاجتماعي / Social media	لا / No	لا / No	لا / No	نعم / Yes	نعم / Yes	لا / No	لا اعلم /I don't Know	لا / No
2024-08-28 08:27:31	نعم قرأت معلومات المشاركة أعلاه و ارغب بالمشاركة في هذه الدراسة / Yes, I read the participation information above and I would like to participate in this study.	أنثى / Female	١٨-٢٥ سنه /25-18 years	جامعي / Bachelor	أعزب /Single	سعودي / Saudi	منطقة القصيم / Qassim	48	150	لا / No		لا / No				لا / No		نعم /Yes	نعم / Yes	لا / No	نعم / Yes	نعم / Yes	لا / No	لا / No	لا / No
2024-08-28 08:28:42	نعم قرأت معلومات المشاركة أعلاه و ارغب بالمشاركة في هذه الدراسة / Yes, I read the participation information above and I would like to participate in this study.	أنثى / Female	١٨-٢٥ سنه /25-18 years	جامعي / Bachelor	أعزب /Single	سعودي / Saudi	منطقة القصيم / Qassim	52	156	لا / No		نعم / Yes	من ٣-٥ مرات بالاسبوع / 3-5 days a week	في النادي / At the gym, في المنزل / At your house	متقدم / Advanced	نعم / Yes	من المدرب / Coaches, من الأصدقاء / Friends, من وسائل التواصل الاجتماعي / Social media	نعم /Yes	لا / No	نعم / Yes	نعم / Yes	نعم / Yes	نعم / Yes	لا اعلم /I don't Know	نعم / Yes	تحسين الأداء / Enhance performance, زيادة كتلة العضلات / Increase muscle mass, السيطرة على الشهية / Appetite control	اقل من شهر / Less than a month	نعم / Yes	2-2.5g/kg of body weight / من ٢ الي ٢.٥ جرام لكل كيلو من وزن الجسم	كل يوم / Everyday	من ٧-٨ اكواب / 7-8 cups	لا / No			من المدرب / Coaches, من الأصدقاء / Friends, من الممارسين او المتدربين بالنوادي / Trainees, من وسائل التواصل الاجتماعي / Social media	(البروتين الحيواني) بروتين بياض البيض Egg White Protein	أخرى	لا اعلم /I don't Know	لا اعلم /I don't Know	لا اعلم /I don't Know	لا / No	لا / No	لا / No	نعم / Yes	نعم / Yes	نعم / Yes	نعم / Yes	نعم / Yes	نعم / Yes
2024-08-28 08:28:51	نعم قرأت معلومات المشاركة أعلاه و ارغب بالمشاركة في هذه الدراسة / Yes, I read the participation information above and I would like to participate in this study.	أنثى / Female	١٨-٢٥ سنه /25-18 years	جامعي / Bachelor	أعزب /Single	سعودي / Saudi	منطقة القصيم / Qassim	71	165	لا / No		لا / No				نعم / Yes	من الانترنت / Internet, من المدرب / Coaches	نعم /Yes	نعم / Yes	لا / No	نعم / Yes	نعم / Yes	نعم / Yes	لا / No	نعم / Yes	تحسين الأداء / Enhance performance, استبدال العناصر الغذائية / Replace nutrients, زيادة الطاقة / Increase Energy, لإكمال الاحتياج اليومي من البروتين / To complete the protein need	٣-٤ أشهر / 3-4 months	نعم / Yes	0.8-1g/kg of body weight / أكثر من ٨،. الي ١ جرام لكل كيلو من وزن الجسم	أيام التدريب / Workout days	من ٥-٦ اكواب / 5-6 cups	لا / No			من الانترنت / Internet, هيئة الدواء والغذاء السعودية / SFDA, وزارة الصحة السعودية / Ministry of health	(البروتين الحيواني) مركز مصل اللبن Whey Concentrate, (البروتين الحيواني) الكازين بروتين الحليب Casein/ Milk Protein, (البروتين الحيواني) بروتين لحم البقر Beef Protein	أخرى	نعم / Yes	لا / No	نعم / Yes	لا اعلم /I don't Know	نعم / Yes	لا / No	نعم / Yes	نعم / Yes	نعم / Yes	نعم / Yes	نعم / Yes	نعم / Yes
2024-08-28 08:29:27	نعم قرأت معلومات المشاركة أعلاه و ارغب بالمشاركة في هذه الدراسة / Yes, I read the participation information above and I would like to participate in this study.	أنثى / Female	١٨-٢٥ سنه /25-18 years	جامعي / Bachelor	أعزب /Single	سعودي / Saudi	منطقة القصيم / Qassim	44	150	لا / No		لا / No				لا / No		لا / No	لا / No	لا / No	نعم / Yes	نعم / Yes	لا / No	لا اعلم /I don't Know	لا / No
2024-08-28 09:22:33	نعم قرأت معلومات المشاركة أعلاه و ارغب بالمشاركة في هذه الدراسة / Yes, I read the participation information above and I would like to participate in this study.	أنثى / Female	٢٦-٣٥ سنه / 35-26 years	جامعي / Bachelor	مطلق /Divorced	سعودي / Saudi	منطقة القصيم / Qassim	54	145	لا / No		لا / No				لا / No		لا اعلم /I don't Know	لا / No	نعم / Yes	نعم / Yes	لا اعلم /I don't Know	لا / No	لا / No	لا / No
2024-08-28 09:25:43	نعم قرأت معلومات المشاركة أعلاه و ارغب بالمشاركة في هذه الدراسة / Yes, I read the participation information above and I would like to participate in this study.	أنثى / Female	٣٦-٤٥ سنه / 45-36 years	جامعي / Bachelor	متزوج /Married	سعودي / Saudi	منطقة القصيم / Qassim	52	155	لا / No		لا / No				نعم / Yes	اخرى / Others	نعم /Yes	لا / No	لا / No	نعم / Yes	نعم / Yes	نعم / Yes	لا اعلم /I don't Know	نعم / Yes	تحسين الأداء / Enhance performance, استبدال العناصر الغذائية / Replace nutrients, زيادة كتلة العضلات / Increase muscle mass, لإكمال الاحتياج اليومي من البروتين / To complete the protein need	متقطع او غير منتظم / Irregular	لا / No	2-2.5g/kg of body weight / من ٢ الي ٢.٥ جرام لكل كيلو من وزن الجسم	غير محدد / Not consistent	من ٣-٤ اكواب / 3-4 cups	لا / No			أخرى / Others	(البروتين الحيواني) مركز مصل اللبن Whey Concentrate, (البروتين الحيواني) الكازين بروتين الحليب Casein/ Milk Protein, (البروتين الحيواني) بروتين بياض البيض Egg White Protein	Labrada, أخرى	لا اعلم /I don't Know	لا اعلم /I don't Know	لا اعلم /I don't Know	لا اعلم /I don't Know	لا اعلم /I don't Know	لا اعلم /I don't Know	نعم / Yes	نعم / Yes	لا / No	لا اعلم /I don't Know	لا اعلم /I don't Know	نعم / Yes
2024-08-28 14:03:08	نعم قرأت معلومات المشاركة أعلاه و ارغب بالمشاركة في هذه الدراسة / Yes, I read the participation information above and I would like to participate in this study.	ذكر /Male	١٨-٢٥ سنه /25-18 years	جامعي / Bachelor	أعزب /Single	سعودي / Saudi	منطقة القصيم / Qassim	77	175	لا / No		نعم / Yes	من ٣-٥ مرات بالاسبوع / 3-5 days a week	في النادي / At the gym	متوسط / Intermediate	نعم / Yes	من الأصدقاء / Friends	نعم /Yes	لا / No	لا / No	لا / No	نعم / Yes	لا / No	لا / No	نعم / Yes	استبدال العناصر الغذائية / Replace nutrients, زيادة الطاقة / Increase Energy, لإكمال الاحتياج اليومي من البروتين / To complete the protein need	أكثر من ٦ شهور / More than 6 months	نعم / Yes	2-2.5g/kg of body weight / من ٢ الي ٢.٥ جرام لكل كيلو من وزن الجسم	كل يوم / Everyday	من ٧-٨ اكواب / 7-8 cups	لا / No			من الانترنت / Internet, من المدرب / Coaches, من الأصدقاء / Friends	الكرياتين Creatine	Dymatize, Blade Sport, أخرى	لا / No	لا / No	نعم / Yes	نعم / Yes	لا اعلم /I don't Know	نعم / Yes	لا / No	نعم / Yes	نعم / Yes	نعم / Yes	نعم / Yes	نعم / Yes
2024-08-28 14:38:46	نعم قرأت معلومات المشاركة أعلاه و ارغب بالمشاركة في هذه الدراسة / Yes, I read the participation information above and I would like to participate in this study.	ذكر /Male	٢٦-٣٥ سنه / 35-26 years	جامعي / Bachelor	أعزب /Single	سعودي / Saudi	المدينة المنورة /AL Madinah	69	178	لا / No		نعم / Yes	من ١-٣ مرات بالاسبوع / 1-3 days a week	في النادي / At the gym	متوسط / Intermediate	نعم / Yes	من الأصدقاء / Friends	لا / No	لا / No	نعم / Yes	لا / No	لا اعلم /I don't Know	لا / No	لا / No	لا / No
2024-08-28 14:56:39	نعم قرأت معلومات المشاركة أعلاه و ارغب بالمشاركة في هذه الدراسة / Yes, I read the participation information above and I would like to participate in this study.	أنثى / Female	٢٦-٣٥ سنه / 35-26 years	جامعي / Bachelor	متزوج /Married	سعودي / Saudi	منطقة الرياض / Riyadh	73	163	لا / No		لا / No				لا / No		نعم /Yes	لا / No	لا / No	نعم / Yes	نعم / Yes	لا / No	لا اعلم /I don't Know	لا / No
2024-08-28 14:58:48	نعم قرأت معلومات المشاركة أعلاه و ارغب بالمشاركة في هذه الدراسة / Yes, I read the participation information above and I would like to participate in this study.	أنثى / Female	١٨-٢٥ سنه /25-18 years	جامعي / Bachelor	أعزب /Single	سعودي / Saudi	منطقة القصيم / Qassim	75	161	لا / No		لا / No				نعم / Yes	من وسائل التواصل الاجتماعي / Social media	نعم /Yes	نعم / Yes	لا / No	لا / No	لا اعلم /I don't Know	نعم / Yes	لا اعلم /I don't Know	نعم / Yes	حرق الدهون / Burn fats, زيادة كتلة العضلات / Increase muscle mass, نقص الوزن / Lose weight, لإكمال الاحتياج اليومي من البروتين / To complete the protein need	متقطع او غير منتظم / Irregular	نعم / Yes	2-2.5g/kg of body weight / من ٢ الي ٢.٥ جرام لكل كيلو من وزن الجسم	أيام التدريب / Workout days	من ١-٢ كوب / cups 1-2	لا / No			من المدرب / Coaches, من الأصدقاء / Friends, من الممارسين او المتدربين بالنوادي / Trainees, من وسائل التواصل الاجتماعي / Social media, هيئة الدواء والغذاء السعودية / SFDA, وزارة الصحة السعودية / Ministry of health	(البروتين الحيواني) عزل مصل اللبن Whey Isolate, (البروتين الحيواني) مصل اللبن هيدروليزات Whey hydrolysate, الكرياتين Creatine, BCAA	Basix, MYPROTEIN	لا اعلم /I don't Know	لا اعلم /I don't Know	لا اعلم /I don't Know	نعم / Yes	لا اعلم /I don't Know	لا / No	نعم / Yes	نعم / Yes	لا / No	نعم / Yes	نعم / Yes	نعم / Yes
2024-08-28 15:41:17	نعم قرأت معلومات المشاركة أعلاه و ارغب بالمشاركة في هذه الدراسة / Yes, I read the participation information above and I would like to participate in this study.	أنثى / Female	٢٦-٣٥ سنه / 35-26 years	جامعي / Bachelor	متزوج /Married	سعودي / Saudi	منطقة القصيم / Qassim	76	163	لا / No		لا / No				لا / No		لا اعلم /I don't Know	لا / No	لا / No	لا / No	لا اعلم /I don't Know	لا / No	لا / No	نعم / Yes	لإكمال الاحتياج اليومي من البروتين / To complete the protein need	اقل من شهر / Less than a month	نعم / Yes	2-2.5g/kg of body weight / من ٢ الي ٢.٥ جرام لكل كيلو من وزن الجسم	غير محدد / Not consistent	من ٧-٨ اكواب / 7-8 cups	لا / No			من الانترنت / Internet, من الممارسين او المتدربين بالنوادي / Trainees, من وسائل التواصل الاجتماعي / Social media	(البروتين الحيواني) بروتين لحم البقر Beef Protein	أخرى	نعم / Yes	لا اعلم /I don't Know	نعم / Yes	نعم / Yes	لا اعلم /I don't Know	لا / No	لا / No	نعم / Yes	لا اعلم /I don't Know	لا اعلم /I don't Know	لا اعلم /I don't Know	لا اعلم /I don't Know
2024-08-28 15:49:01	نعم قرأت معلومات المشاركة أعلاه و ارغب بالمشاركة في هذه الدراسة / Yes, I read the participation information above and I would like to participate in this study.	أنثى / Female	٢٦-٣٥ سنه / 35-26 years	دراسات عليا / Post Graduate	متزوج /Married	سعودي / Saudi	منطقة الرياض / Riyadh	70	155	لا / No		لا / No				لا / No		لا اعلم /I don't Know	لا / No	نعم / Yes	لا / No	لا / No	لا / No	لا / No	لا / No
2024-08-28 15:53:15	نعم قرأت معلومات المشاركة أعلاه و ارغب بالمشاركة في هذه الدراسة / Yes, I read the participation information above and I would like to participate in this study.	أنثى / Female	١٨-٢٥ سنه /25-18 years	جامعي / Bachelor	أعزب /Single	سعودي / Saudi	منطقة القصيم / Qassim	80	160	لا / No		لا / No				لا / No		نعم /Yes	لا / No	لا / No	نعم / Yes	نعم / Yes	لا / No	لا اعلم /I don't Know	لا / No
2024-08-28 16:12:20	نعم قرأت معلومات المشاركة أعلاه و ارغب بالمشاركة في هذه الدراسة / Yes, I read the participation information above and I would like to participate in this study.	أنثى / Female	١٨-٢٥ سنه /25-18 years	دراسات عليا / Post Graduate	أعزب /Single	سعودي / Saudi	منطقة القصيم / Qassim	88	156	لا / No		لا / No				نعم / Yes	من وسائل التواصل الاجتماعي / Social media	لا اعلم /I don't Know	لا / No	لا / No	نعم / Yes	لا اعلم /I don't Know	لا / No	لا / No	لا / No
2024-08-28 16:15:40	نعم قرأت معلومات المشاركة أعلاه و ارغب بالمشاركة في هذه الدراسة / Yes, I read the participation information above and I would like to participate in this study.	أنثى / Female	١٨-٢٥ سنه /25-18 years	جامعي / Bachelor	أعزب /Single	سعودي / Saudi	منطقة القصيم / Qassim	55	160	لا / No		لا / No				لا / No		لا / No	لا / No	لا / No	نعم / Yes	لا / No	نعم / Yes	لا / No	لا / No
2024-08-28 16:15:55	نعم قرأت معلومات المشاركة أعلاه و ارغب بالمشاركة في هذه الدراسة / Yes, I read the participation information above and I would like to participate in this study.	أنثى / Female	١٨-٢٥ سنه /25-18 years	جامعي / Bachelor	متزوج /Married	سعودي / Saudi	منطقة القصيم / Qassim	63	160	لا / No		لا / No				لا / No		لا اعلم /I don't Know	لا / No	لا / No	نعم / Yes	نعم / Yes	لا / No	لا / No	لا / No
2024-08-28 16:28:13	نعم قرأت معلومات المشاركة أعلاه و ارغب بالمشاركة في هذه الدراسة / Yes, I read the participation information above and I would like to participate in this study.	أنثى / Female	١٨-٢٥ سنه /25-18 years	جامعي / Bachelor	أعزب /Single	سعودي / Saudi	منطقة القصيم / Qassim	52	160	لا / No		لا / No				نعم / Yes	من الانترنت / Internet, من الأصدقاء / Friends, من وسائل التواصل الاجتماعي / Social media	لا اعلم /I don't Know	نعم / Yes	نعم / Yes	نعم / Yes	نعم / Yes	لا / No	لا اعلم /I don't Know	لا / No
2024-08-28 16:31:27	نعم قرأت معلومات المشاركة أعلاه و ارغب بالمشاركة في هذه الدراسة / Yes, I read the participation information above and I would like to participate in this study.	أنثى / Female	٣٦-٤٥ سنه / 45-36 years	جامعي / Bachelor	متزوج /Married	سعودي / Saudi	منطقة القصيم / Qassim	71	150	لا / No		لا / No				لا / No		لا / No	لا / No	لا / No	لا اعلم /I don't Know	لا / No	لا / No	لا اعلم /I don't Know	لا / No
2024-08-28 16:36:46	نعم قرأت معلومات المشاركة أعلاه و ارغب بالمشاركة في هذه الدراسة / Yes, I read the participation information above and I would like to participate in this study.	أنثى / Female	فوق ٤٥ سنه over 45 years	جامعي / Bachelor	متزوج /Married	سعودي / Saudi	منطقة القصيم / Qassim	71.5	158	لا / No		لا / No				لا / No		نعم /Yes	لا / No	لا اعلم /I don't Know	لا اعلم /I don't Know	لا اعلم /I don't Know	لا / No	لا اعلم /I don't Know	لا / No
2024-08-28 16:43:22	نعم قرأت معلومات المشاركة أعلاه و ارغب بالمشاركة في هذه الدراسة / Yes, I read the participation information above and I would like to participate in this study.	ذكر /Male	١٨-٢٥ سنه /25-18 years	جامعي / Bachelor	أعزب /Single	سعودي / Saudi	منطقة القصيم / Qassim	55	174	لا / No		لا / No				لا / No		لا اعلم /I don't Know	لا / No	نعم / Yes	نعم / Yes	لا / No	لا / No	لا اعلم /I don't Know	لا / No
2024-08-28 16:56:36	نعم قرأت معلومات المشاركة أعلاه و ارغب بالمشاركة في هذه الدراسة / Yes, I read the participation information above and I would like to participate in this study.	أنثى / Female	٢٦-٣٥ سنه / 35-26 years	دراسات عليا / Post Graduate	أعزب /Single	سعودي / Saudi	منطقة القصيم / Qassim	64	155	لا / No		لا / No				نعم / Yes	من المدرب / Coaches	لا / No	لا اعلم /I don't Know	لا / No	نعم / Yes	لا اعلم /I don't Know	لا / No	لا اعلم /I don't Know	نعم / Yes	نقص الوزن / Lose weight	اقل من شهر / Less than a month	لا / No	لا اعلم /I don't Know	غير محدد / Not consistent	من ١-٢ كوب / cups 1-2	لا اعلم /I don't Know			من الانترنت / Internet	(البروتين الحيواني) بروتين بياض البيض Egg White Protein	أخرى	لا اعلم /I don't Know	لا اعلم /I don't Know	لا اعلم /I don't Know	لا اعلم /I don't Know	لا اعلم /I don't Know	لا اعلم /I don't Know	لا / No	نعم / Yes	لا / No	لا / No	لا / No	لا اعلم /I don't Know
2024-08-28 16:59:51	نعم قرأت معلومات المشاركة أعلاه و ارغب بالمشاركة في هذه الدراسة / Yes, I read the participation information above and I would like to participate in this study.	أنثى / Female	٢٦-٣٥ سنه / 35-26 years	جامعي / Bachelor	متزوج /Married	سعودي / Saudi	منطقة القصيم / Qassim	64	54	لا / No		لا / No				نعم / Yes	من وسائل التواصل الاجتماعي / Social media	نعم /Yes	لا / No	لا / No	لا / No	نعم / Yes	لا / No	لا / No	نعم / Yes	تحسين الأداء / Enhance performance, زيادة كتلة العضلات / Increase muscle mass, السيطرة على الشهية / Appetite control, زيادة الطاقة / Increase Energy, لإكمال الاحتياج اليومي من البروتين / To complete the protein need	من ١-٢ شهرين / 1-2 months	نعم / Yes	0.8-1g/kg of body weight / أكثر من ٨،. الي ١ جرام لكل كيلو من وزن الجسم	أيام التدريب / Workout days	أكثر من ٨ اكواب / More than 8 cups	لا / No			من وسائل التواصل الاجتماعي / Social media, هيئة الدواء والغذاء السعودية / SFDA, وزارة الصحة السعودية / Ministry of health	(البروتين الحيواني) مركز مصل اللبن Whey Concentrate	أخرى	لا / No	لا / No	نعم / Yes	لا اعلم /I don't Know	لا اعلم /I don't Know	لا / No	نعم / Yes	نعم / Yes	لا / No	لا / No	لا اعلم /I don't Know	لا / No
2024-08-28 17:10:47	نعم قرأت معلومات المشاركة أعلاه و ارغب بالمشاركة في هذه الدراسة / Yes, I read the participation information above and I would like to participate in this study.	أنثى / Female	١٨-٢٥ سنه /25-18 years	جامعي / Bachelor	أعزب /Single	سعودي / Saudi	منطقة القصيم / Qassim	61	161	لا / No		لا / No				لا / No		لا اعلم /I don't Know	لا / No	نعم / Yes	لا / No	لا / No	لا / No	لا / No	لا / No
2024-08-28 17:13:43	نعم قرأت معلومات المشاركة أعلاه و ارغب بالمشاركة في هذه الدراسة / Yes, I read the participation information above and I would like to participate in this study.	أنثى / Female	٣٦-٤٥ سنه / 45-36 years	جامعي / Bachelor	متزوج /Married	سعودي / Saudi	منطقة القصيم / Qassim	69	155	نعم / Yes	أخرى / others	لا / No				نعم / Yes	من وسائل التواصل الاجتماعي / Social media	لا اعلم /I don't Know	لا / No	لا / No	نعم / Yes	نعم / Yes	لا / No	لا اعلم /I don't Know	لا / No
2024-08-28 17:30:40	نعم قرأت معلومات المشاركة أعلاه و ارغب بالمشاركة في هذه الدراسة / Yes, I read the participation information above and I would like to participate in this study.	أنثى / Female	١٨-٢٥ سنه /25-18 years	جامعي / Bachelor	أعزب /Single	سعودي / Saudi	منطقة القصيم / Qassim	58	159	لا / No		نعم / Yes	من ٣-٥ مرات بالاسبوع / 3-5 days a week	في النادي / At the gym	مبتدئ / Beginner	نعم / Yes	من الانترنت / Internet, من الأصدقاء / Friends, من وسائل التواصل الاجتماعي / Social media	نعم /Yes	لا اعلم /I don't Know	لا / No	لا / No	نعم / Yes	لا / No	لا اعلم /I don't Know	لا / No
2024-08-28 17:35:17	نعم قرأت معلومات المشاركة أعلاه و ارغب بالمشاركة في هذه الدراسة / Yes, I read the participation information above and I would like to participate in this study.	أنثى / Female	١٨-٢٥ سنه /25-18 years	جامعي / Bachelor	أعزب /Single	سعودي / Saudi	منطقة القصيم / Qassim	47	156	لا / No		لا / No				لا / No		لا اعلم /I don't Know	لا اعلم /I don't Know	لا اعلم /I don't Know	لا اعلم /I don't Know	نعم / Yes	لا / No	لا اعلم /I don't Know	لا / No
2024-08-28 17:38:36	نعم قرأت معلومات المشاركة أعلاه و ارغب بالمشاركة في هذه الدراسة / Yes, I read the participation information above and I would like to participate in this study.	أنثى / Female	١٨-٢٥ سنه /25-18 years	جامعي / Bachelor	أعزب /Single	سعودي / Saudi	منطقة القصيم / Qassim	73	168	لا / No		لا / No				لا / No		لا / No	نعم / Yes	لا / No	لا اعلم /I don't Know	لا اعلم /I don't Know	لا / No	لا / No	لا / No
2024-08-28 17:39:20	نعم قرأت معلومات المشاركة أعلاه و ارغب بالمشاركة في هذه الدراسة / Yes, I read the participation information above and I would like to participate in this study.	أنثى / Female	٢٦-٣٥ سنه / 35-26 years	دراسات عليا / Post Graduate	مطلق /Divorced	سعودي / Saudi	منطقة القصيم / Qassim	67	166	لا / No		نعم / Yes	من ٣-٥ مرات بالاسبوع / 3-5 days a week	في النادي / At the gym	متقدم / Advanced	نعم / Yes	من الانترنت / Internet, من الأصدقاء / Friends, من وسائل التواصل الاجتماعي / Social media, اخرى / Others	نعم /Yes	نعم / Yes	لا / No	لا / No	نعم / Yes	لا / No	لا اعلم /I don't Know	نعم / Yes	تحسين الأداء / Enhance performance, استبدال العناصر الغذائية / Replace nutrients, حرق الدهون / Burn fats, زيادة كتلة العضلات / Increase muscle mass, السيطرة على الشهية / Appetite control, زيادة الطاقة / Increase Energy, لإكمال الاحتياج اليومي من البروتين / To complete the protein need	٣-٤ أشهر / 3-4 months	نعم / Yes	2-2.5g/kg of body weight / من ٢ الي ٢.٥ جرام لكل كيلو من وزن الجسم	غير محدد / Not consistent	أكثر من ٨ اكواب / More than 8 cups	لا / No			من الانترنت / Internet, من الممارسين او المتدربين بالنوادي / Trainees	(البروتين الحيواني) الكازين بروتين الحليب Casein/ Milk Protein, (البروتين الحيواني) بروتين بياض البيض Egg White Protein, (البروتين النباتي) Plant-based Protein, الكرياتين Creatine	أخرى	لا / No	لا / No	لا اعلم /I don't Know	نعم / Yes	نعم / Yes	لا اعلم /I don't Know	لا / No	نعم / Yes	لا / No	لا / No	لا / No	لا اعلم /I don't Know
2024-08-28 17:41:02	نعم قرأت معلومات المشاركة أعلاه و ارغب بالمشاركة في هذه الدراسة / Yes, I read the participation information above and I would like to participate in this study.	أنثى / Female	١٨-٢٥ سنه /25-18 years	جامعي / Bachelor	أعزب /Single	سعودي / Saudi	منطقة القصيم / Qassim	78	170	لا / No		لا / No				نعم / Yes	من الانترنت / Internet, من الأصدقاء / Friends, من وسائل التواصل الاجتماعي / Social media	لا / No	لا / No	لا / No	نعم / Yes	نعم / Yes	لا / No	لا / No	لا / No
2024-08-28 17:41:59	نعم قرأت معلومات المشاركة أعلاه و ارغب بالمشاركة في هذه الدراسة / Yes, I read the participation information above and I would like to participate in this study.	أنثى / Female	١٨-٢٥ سنه /25-18 years	جامعي / Bachelor	أعزب /Single	سعودي / Saudi	منطقة القصيم / Qassim	59	159	لا / No		نعم / Yes	من ١-٣ مرات بالاسبوع / 1-3 days a week	في النادي / At the gym, في المنزل / At your house	متوسط / Intermediate	نعم / Yes	من الانترنت / Internet, اخرى / Others	لا / No	لا / No	لا / No	لا / No	لا اعلم /I don't Know	لا / No	لا / No	نعم / Yes	لإكمال الاحتياج اليومي من البروتين / To complete the protein need	متقطع او غير منتظم / Irregular	نعم / Yes	2-2.5g/kg of body weight / من ٢ الي ٢.٥ جرام لكل كيلو من وزن الجسم	غير محدد / Not consistent	أكثر من ٨ اكواب / More than 8 cups	لا / No			من الانترنت / Internet, من المدرب / Coaches, من الممارسين او المتدربين بالنوادي / Trainees, من وسائل التواصل الاجتماعي / Social media	(البروتين الحيواني) الكازين بروتين الحليب Casein/ Milk Protein	Applied Nutrition	لا / No	نعم / Yes	لا اعلم /I don't Know	نعم / Yes	لا اعلم /I don't Know	لا / No	نعم / Yes	نعم / Yes	لا اعلم /I don't Know	نعم / Yes	نعم / Yes	نعم / Yes
2024-08-28 18:10:59	نعم قرأت معلومات المشاركة أعلاه و ارغب بالمشاركة في هذه الدراسة / Yes, I read the participation information above and I would like to participate in this study.	أنثى / Female	٢٦-٣٥ سنه / 35-26 years	جامعي / Bachelor	أعزب /Single	سعودي / Saudi	منطقة القصيم / Qassim	49	157	لا / No		نعم / Yes	من ٥-٧ مرات بالاسبوع / 5-7 days a week	في المنزل / At your house	مبتدئ / Beginner	لا / No		لا / No	لا / No	لا / No	لا / No	نعم / Yes	لا / No	لا / No	لا / No
2024-08-28 18:17:34	نعم قرأت معلومات المشاركة أعلاه و ارغب بالمشاركة في هذه الدراسة / Yes, I read the participation information above and I would like to participate in this study.	أنثى / Female	فوق ٤٥ سنه over 45 years	جامعي / Bachelor	متزوج /Married	سعودي / Saudi	منطقة الرياض / Riyadh	83	160	لا / No		لا / No				لا / No		لا / No	لا / No	لا / No	لا اعلم /I don't Know	لا / No	نعم / Yes	لا / No	لا / No
2024-08-28 18:32:01	نعم قرأت معلومات المشاركة أعلاه و ارغب بالمشاركة في هذه الدراسة / Yes, I read the participation information above and I would like to participate in this study.	أنثى / Female	١٨-٢٥ سنه /25-18 years	جامعي / Bachelor	أعزب /Single	سعودي / Saudi	منطقة القصيم / Qassim	57	162	لا / No		لا / No				لا / No		لا اعلم /I don't Know	لا / No	نعم / Yes	لا / No	لا اعلم /I don't Know	لا / No	لا / No	لا / No
2024-08-28 19:00:36	نعم قرأت معلومات المشاركة أعلاه و ارغب بالمشاركة في هذه الدراسة / Yes, I read the participation information above and I would like to participate in this study.	أنثى / Female	٢٦-٣٥ سنه / 35-26 years	جامعي / Bachelor	أعزب /Single	سعودي / Saudi	منطقة الرياض / Riyadh	55	165	لا / No		لا / No				نعم / Yes	من وسائل التواصل الاجتماعي / Social media	نعم /Yes	لا / No	لا / No	لا / No	لا / No	لا / No	لا / No	لا / No
2024-08-28 19:00:42	نعم قرأت معلومات المشاركة أعلاه و ارغب بالمشاركة في هذه الدراسة / Yes, I read the participation information above and I would like to participate in this study.	أنثى / Female	٢٦-٣٥ سنه / 35-26 years	جامعي / Bachelor	متزوج /Married	سعودي / Saudi	منطقة القصيم / Qassim	75	166	نعم / Yes	ارتفاع ضغط الدم / High blood pressure	لا / No				نعم / Yes	من الانترنت / Internet, من المدرب / Coaches, من الأصدقاء / Friends, من وسائل التواصل الاجتماعي / Social media	نعم /Yes	لا / No	لا / No	نعم / Yes	نعم / Yes	نعم / Yes	لا / No	نعم / Yes	تحسين الأداء / Enhance performance, حرق الدهون / Burn fats, زيادة كتلة العضلات / Increase muscle mass, زيادة الطاقة / Increase Energy, لإكمال الاحتياج اليومي من البروتين / To complete the protein need	متقطع او غير منتظم / Irregular	نعم / Yes	2-2.5g/kg of body weight / من ٢ الي ٢.٥ جرام لكل كيلو من وزن الجسم	غير محدد / Not consistent	أكثر من ٨ اكواب / More than 8 cups	لا / No			من الانترنت / Internet, من المدرب / Coaches, من الأصدقاء / Friends, من الممارسين او المتدربين بالنوادي / Trainees, من وسائل التواصل الاجتماعي / Social media, هيئة الدواء والغذاء السعودية / SFDA, وزارة الصحة السعودية / Ministry of health, أخرى / Others	(البروتين الحيواني) بروتين بياض البيض Egg White Protein	أخرى	لا اعلم /I don't Know	لا اعلم /I don't Know	نعم / Yes	نعم / Yes	نعم / Yes	لا / No	نعم / Yes	لا / No	نعم / Yes	نعم / Yes	نعم / Yes	نعم / Yes
2024-08-28 19:32:48	نعم قرأت معلومات المشاركة أعلاه و ارغب بالمشاركة في هذه الدراسة / Yes, I read the participation information above and I would like to participate in this study.	أنثى / Female	فوق ٤٥ سنه over 45 years	جامعي / Bachelor	مطلق /Divorced	سعودي / Saudi	منطقة الرياض / Riyadh	75	158	لا / No		لا / No				نعم / Yes	من الانترنت / Internet, من الأصدقاء / Friends, من وسائل التواصل الاجتماعي / Social media	لا / No	لا / No	نعم / Yes	نعم / Yes	لا / No	نعم / Yes	لا / No	لا / No
2024-08-28 19:34:50	نعم قرأت معلومات المشاركة أعلاه و ارغب بالمشاركة في هذه الدراسة / Yes, I read the participation information above and I would like to participate in this study.	أنثى / Female	فوق ٤٥ سنه over 45 years	جامعي / Bachelor	متزوج /Married	سعودي / Saudi	منطقة الرياض / Riyadh	80	160	لا / No		لا / No				نعم / Yes	من الانترنت / Internet	نعم /Yes	لا / No	لا اعلم /I don't Know	نعم / Yes	لا اعلم /I don't Know	لا / No	لا / No	لا / No
2024-08-28 19:35:11	نعم قرأت معلومات المشاركة أعلاه و ارغب بالمشاركة في هذه الدراسة / Yes, I read the participation information above and I would like to participate in this study.	أنثى / Female	١٨-٢٥ سنه /25-18 years	جامعي / Bachelor	أعزب /Single	سعودي / Saudi	منطقة القصيم / Qassim	57	164	لا / No		لا / No				نعم / Yes	من وسائل التواصل الاجتماعي / Social media	نعم /Yes	لا / No	لا / No	نعم / Yes	نعم / Yes	لا / No	لا / No	لا / No
2024-08-28 20:07:06	نعم قرأت معلومات المشاركة أعلاه و ارغب بالمشاركة في هذه الدراسة / Yes, I read the participation information above and I would like to participate in this study.	أنثى / Female	فوق ٤٥ سنه over 45 years	جامعي / Bachelor	متزوج /Married	سعودي / Saudi	منطقة القصيم / Qassim	83	173	نعم / Yes	الغدة الدرقية /Thyroid	نعم / Yes	من ١-٣ مرات بالاسبوع / 1-3 days a week	في المنزل / At your house, في الخارج / Out side	متوسط / Intermediate	لا / No		نعم /Yes	لا / No	لا اعلم /I don't Know	لا اعلم /I don't Know	لا اعلم /I don't Know	لا / No	لا اعلم /I don't Know	لا / No
2024-08-28 20:49:44	نعم قرأت معلومات المشاركة أعلاه و ارغب بالمشاركة في هذه الدراسة / Yes, I read the participation information above and I would like to participate in this study.	أنثى / Female	١٨-٢٥ سنه /25-18 years	جامعي / Bachelor	أعزب /Single	سعودي / Saudi	منطقة القصيم / Qassim	54	157	لا / No		نعم / Yes	من ٣-٥ مرات بالاسبوع / 3-5 days a week	في النادي / At the gym, في المنزل / At your house	متقدم / Advanced	نعم / Yes	من وسائل التواصل الاجتماعي / Social media	نعم /Yes	لا / No	لا / No	نعم / Yes	لا / No	لا / No	لا اعلم /I don't Know	لا / No
2024-08-28 20:57:02	نعم قرأت معلومات المشاركة أعلاه و ارغب بالمشاركة في هذه الدراسة / Yes, I read the participation information above and I would like to participate in this study.	أنثى / Female	٢٦-٣٥ سنه / 35-26 years	جامعي / Bachelor	أعزب /Single	سعودي / Saudi	منطقة القصيم / Qassim	54	158	لا / No		لا / No				نعم / Yes	من وسائل التواصل الاجتماعي / Social media	لا / No	لا / No	لا / No	نعم / Yes	لا اعلم /I don't Know	لا / No	لا / No	لا / No
2024-08-28 21:03:30	نعم قرأت معلومات المشاركة أعلاه و ارغب بالمشاركة في هذه الدراسة / Yes, I read the participation information above and I would like to participate in this study.	أنثى / Female	٢٦-٣٥ سنه / 35-26 years	جامعي / Bachelor	أعزب /Single	سعودي / Saudi	منطقة القصيم / Qassim	55	154	لا / No		لا / No				نعم / Yes	من المدرب / Coaches	نعم /Yes	لا / No	لا / No	نعم / Yes	نعم / Yes	لا / No	نعم / Yes	نعم / Yes	تحسين الأداء / Enhance performance, زيادة الطاقة / Increase Energy, لإكمال الاحتياج اليومي من البروتين / To complete the protein need	٣-٤ أشهر / 3-4 months	لا / No	0.8-1g/kg of body weight / أكثر من ٨،. الي ١ جرام لكل كيلو من وزن الجسم	أيام التدريب / Workout days	من ٧-٨ اكواب / 7-8 cups	لا / No			من الانترنت / Internet, من المدرب / Coaches	(البروتين النباتي) Plant-based Protein	Applied Nutrition	لا / No	لا / No	نعم / Yes	نعم / Yes	لا / No	لا / No	نعم / Yes	لا / No	لا / No	نعم / Yes	لا / No	نعم / Yes
2024-08-28 22:47:38	نعم قرأت معلومات المشاركة أعلاه و ارغب بالمشاركة في هذه الدراسة / Yes, I read the participation information above and I would like to participate in this study.	ذكر /Male	فوق ٤٥ سنه over 45 years	ثانوي / Highschool	متزوج /Married	سعودي / Saudi	منطقة القصيم / Qassim	93	156	لا / No		نعم / Yes	من ٣-٥ مرات بالاسبوع / 3-5 days a week	في الخارج / Out side	متوسط / Intermediate	نعم / Yes	من المدرب / Coaches	لا اعلم /I don't Know	لا / No	لا اعلم /I don't Know	نعم / Yes	نعم / Yes	لا / No	لا اعلم /I don't Know	لا / No
2024-08-28 23:14:30	نعم قرأت معلومات المشاركة أعلاه و ارغب بالمشاركة في هذه الدراسة / Yes, I read the participation information above and I would like to participate in this study.	أنثى / Female	٢٦-٣٥ سنه / 35-26 years	جامعي / Bachelor	أعزب /Single	سعودي / Saudi	منطقة القصيم / Qassim	70	158	لا / No		لا / No				نعم / Yes	اخرى / Others	لا / No	نعم / Yes	لا / No	نعم / Yes	نعم / Yes	نعم / Yes	لا / No	لا / No
2024-08-28 23:29:30	نعم قرأت معلومات المشاركة أعلاه و ارغب بالمشاركة في هذه الدراسة / Yes, I read the participation information above and I would like to participate in this study.	أنثى / Female	٢٦-٣٥ سنه / 35-26 years	دراسات عليا / Post Graduate	أعزب /Single	سعودي / Saudi	منطقة الرياض / Riyadh	64	162	لا / No		نعم / Yes	من ١-٣ مرات بالاسبوع / 1-3 days a week	في النادي / At the gym	متوسط / Intermediate	نعم / Yes	من الانترنت / Internet	لا / No	لا / No	لا / No	نعم / Yes	نعم / Yes	لا / No	لا / No	لا / No
2024-08-29 00:20:55	نعم قرأت معلومات المشاركة أعلاه و ارغب بالمشاركة في هذه الدراسة / Yes, I read the participation information above and I would like to participate in this study.	أنثى / Female	فوق ٤٥ سنه over 45 years	جامعي / Bachelor	متزوج /Married	سعودي / Saudi	منطقة القصيم / Qassim	55	156	لا / No		لا / No				لا / No		لا / No	لا / No	لا اعلم /I don't Know	لا / No	لا / No	لا / No	لا / No	لا / No
2024-08-29 02:55:45	نعم قرأت معلومات المشاركة أعلاه و ارغب بالمشاركة في هذه الدراسة / Yes, I read the participation information above and I would like to participate in this study.	أنثى / Female	١٨-٢٥ سنه /25-18 years	جامعي / Bachelor	أعزب /Single	سعودي / Saudi	منطقة القصيم / Qassim	71.5	159	لا / No		لا / No				لا / No		لا اعلم /I don't Know	لا / No	لا / No	نعم / Yes	نعم / Yes	لا / No	لا / No	لا / No
2024-08-29 09:50:42	نعم قرأت معلومات المشاركة أعلاه و ارغب بالمشاركة في هذه الدراسة / Yes, I read the participation information above and I would like to participate in this study.	أنثى / Female	٣٦-٤٥ سنه / 45-36 years	ثانوي / Highschool	متزوج /Married	سعودي / Saudi	منطقة الرياض / Riyadh	53	154	لا / No		لا / No				نعم / Yes	من المدرب / Coaches	لا اعلم /I don't Know	لا / No	نعم / Yes	نعم / Yes	نعم / Yes	لا / No	لا اعلم /I don't Know	لا / No
2024-08-29 17:51:36	نعم قرأت معلومات المشاركة أعلاه و ارغب بالمشاركة في هذه الدراسة / Yes, I read the participation information above and I would like to participate in this study.	أنثى / Female	فوق ٤٥ سنه over 45 years	جامعي / Bachelor	متزوج /Married	سعودي / Saudi	منطقة القصيم / Qassim	79	165	لا / No		لا / No				نعم / Yes	من الانترنت / Internet	لا / No	لا / No	لا / No	نعم / Yes	نعم / Yes	لا / No	لا / No	لا / No
2024-08-29 17:51:56	نعم قرأت معلومات المشاركة أعلاه و ارغب بالمشاركة في هذه الدراسة / Yes, I read the participation information above and I would like to participate in this study.	أنثى / Female	١٨-٢٥ سنه /25-18 years	جامعي / Bachelor	أعزب /Single	سعودي / Saudi	منطقة القصيم / Qassim	57	166	نعم / Yes	مرض السكر / Diabetes	لا / No				لا / No		لا / No	لا / No	لا / No	لا / No	لا / No	نعم / Yes	لا / No	لا / No
2024-08-29 18:25:02	نعم قرأت معلومات المشاركة أعلاه و ارغب بالمشاركة في هذه الدراسة / Yes, I read the participation information above and I would like to participate in this study.	ذكر /Male	١٨-٢٥ سنه /25-18 years	جامعي / Bachelor	أعزب /Single	سعودي / Saudi	منطقة القصيم / Qassim	60	149	لا / No		لا / No				نعم / Yes	من الانترنت / Internet, من وسائل التواصل الاجتماعي / Social media	لا / No	لا / No	نعم / Yes	لا / No	لا اعلم /I don't Know	لا / No	لا / No	لا / No
2024-08-29 21:00:17	نعم قرأت معلومات المشاركة أعلاه و ارغب بالمشاركة في هذه الدراسة / Yes, I read the participation information above and I would like to participate in this study.	أنثى / Female	٢٦-٣٥ سنه / 35-26 years	جامعي / Bachelor	أعزب /Single	سعودي / Saudi	منطقة القصيم / Qassim	64	170	لا / No		نعم / Yes	من ٣-٥ مرات بالاسبوع / 3-5 days a week	في النادي / At the gym	متقدم / Advanced	نعم / Yes	من الأصدقاء / Friends	لا / No	لا / No	لا / No	لا / No	نعم / Yes	نعم / Yes	لا / No	نعم / Yes	زيادة كتلة العضلات / Increase muscle mass	متقطع او غير منتظم / Irregular	لا / No	2-2.5g/kg of body weight / من ٢ الي ٢.٥ جرام لكل كيلو من وزن الجسم	غير محدد / Not consistent	من ٥-٦ اكواب / 5-6 cups	نعم / Yes	مشاكل بالكلى / Kidney problems	لفترة مؤقته / For a temporary period	من الأصدقاء / Friends, من الممارسين او المتدربين بالنوادي / Trainees, من وسائل التواصل الاجتماعي / Social media	الكرياتين Creatine	أخرى	لا اعلم /I don't Know	لا اعلم /I don't Know	نعم / Yes	نعم / Yes	لا اعلم /I don't Know	نعم / Yes	لا / No	نعم / Yes	لا اعلم /I don't Know	لا اعلم /I don't Know	لا / No	لا اعلم /I don't Know
2024-08-30 14:44:25	نعم قرأت معلومات المشاركة أعلاه و ارغب بالمشاركة في هذه الدراسة / Yes, I read the participation information above and I would like to participate in this study.	أنثى / Female	١٨-٢٥ سنه /25-18 years	جامعي / Bachelor	أعزب /Single	سعودي / Saudi	منطقة القصيم / Qassim	67	169	لا / No		نعم / Yes	من ١-٣ مرات بالاسبوع / 1-3 days a week	في النادي / At the gym	متوسط / Intermediate	نعم / Yes	من الانترنت / Internet, من المدرب / Coaches, من وسائل التواصل الاجتماعي / Social media	نعم /Yes	لا / No	لا / No	نعم / Yes	نعم / Yes	لا / No	نعم / Yes	نعم / Yes	تحسين الأداء / Enhance performance, زيادة كتلة العضلات / Increase muscle mass, زيادة الطاقة / Increase Energy, لإكمال الاحتياج اليومي من البروتين / To complete the protein need	أكثر من ٦ شهور / More than 6 months	لا / No	لا اعلم /I don't Know	غير محدد / Not consistent	من ٧-٨ اكواب / 7-8 cups	لا / No			من الانترنت / Internet, من المدرب / Coaches, من وسائل التواصل الاجتماعي / Social media, هيئة الدواء والغذاء السعودية / SFDA, وزارة الصحة السعودية / Ministry of health	الكرياتين Creatine	أخرى	لا / No	نعم / Yes	نعم / Yes	لا اعلم /I don't Know	نعم / Yes	لا / No	نعم / Yes	نعم / Yes	نعم / Yes	لا اعلم /I don't Know	نعم / Yes	نعم / Yes
2024-08-30 17:45:02	نعم قرأت معلومات المشاركة أعلاه و ارغب بالمشاركة في هذه الدراسة / Yes, I read the participation information above and I would like to participate in this study.	ذكر /Male	٢٦-٣٥ سنه / 35-26 years	جامعي / Bachelor	متزوج /Married	سعودي / Saudi	منطقة القصيم / Qassim	86	186	لا / No		لا / No				نعم / Yes	من المدرب / Coaches, من الأصدقاء / Friends	لا / No	لا / No	لا / No	لا / No	لا اعلم /I don't Know	لا / No	لا / No	نعم / Yes	استبدال العناصر الغذائية / Replace nutrients, لإكمال الاحتياج اليومي من البروتين / To complete the protein need	أكثر من ٦ شهور / More than 6 months	نعم / Yes	0.8-1g/kg of body weight / أكثر من ٨،. الي ١ جرام لكل كيلو من وزن الجسم	أيام التدريب / Workout days	من ٧-٨ اكواب / 7-8 cups	لا / No			من الانترنت / Internet, من الأصدقاء / Friends, من الممارسين او المتدربين بالنوادي / Trainees	(البروتين الحيواني) بروتين بياض البيض Egg White Protein, (البروتين الحيواني) بروتين لحم البقر Beef Protein	Applied Nutrition	لا اعلم /I don't Know	لا اعلم /I don't Know	نعم / Yes	نعم / Yes	لا اعلم /I don't Know	لا / No	لا / No	نعم / Yes	نعم / Yes	لا اعلم /I don't Know	لا اعلم /I don't Know	لا اعلم /I don't Know
2024-08-30 17:52:28	نعم قرأت معلومات المشاركة أعلاه و ارغب بالمشاركة في هذه الدراسة / Yes, I read the participation information above and I would like to participate in this study.	أنثى / Female	١٨-٢٥ سنه /25-18 years	ثانوي / Highschool	أعزب /Single	سعودي / Saudi	منطقة القصيم / Qassim	43	156	لا / No		لا / No				لا / No		لا اعلم /I don't Know	لا اعلم /I don't Know	لا اعلم /I don't Know	لا اعلم /I don't Know	لا اعلم /I don't Know	نعم / Yes	لا اعلم /I don't Know	نعم / Yes	استبدال العناصر الغذائية / Replace nutrients, زيادة كتلة العضلات / Increase muscle mass, زيادة الطاقة / Increase Energy, لإكمال الاحتياج اليومي من البروتين / To complete the protein need	متقطع او غير منتظم / Irregular	نعم / Yes	لا اعلم /I don't Know	غير محدد / Not consistent	أكثر من ٨ اكواب / More than 8 cups	لا اعلم /I don't Know			من الانترنت / Internet, من المدرب / Coaches, من الأصدقاء / Friends	(البروتين النباتي) Plant-based Protein	أخرى	لا اعلم /I don't Know	لا اعلم /I don't Know	لا اعلم /I don't Know	لا اعلم /I don't Know	لا اعلم /I don't Know	لا اعلم /I don't Know	نعم / Yes	لا اعلم /I don't Know	لا اعلم /I don't Know	لا اعلم /I don't Know	لا اعلم /I don't Know	لا اعلم /I don't Know
2024-08-30 20:58:13	نعم قرأت معلومات المشاركة أعلاه و ارغب بالمشاركة في هذه الدراسة / Yes, I read the participation information above and I would like to participate in this study.	ذكر /Male	٢٦-٣٥ سنه / 35-26 years	جامعي / Bachelor	أعزب /Single	سعودي / Saudi	منطقة القصيم / Qassim	100	174	لا / No		نعم / Yes	من ١-٣ مرات بالاسبوع / 1-3 days a week	في النادي / At the gym	متوسط / Intermediate	نعم / Yes	من الانترنت / Internet, من الأصدقاء / Friends, من وسائل التواصل الاجتماعي / Social media	نعم /Yes	نعم / Yes	لا / No	لا / No	نعم / Yes	نعم / Yes	لا / No	نعم / Yes	لإكمال الاحتياج اليومي من البروتين / To complete the protein need	أكثر من ٦ شهور / More than 6 months	نعم / Yes	2-2.5g/kg of body weight / من ٢ الي ٢.٥ جرام لكل كيلو من وزن الجسم	غير محدد / Not consistent	من ٥-٦ اكواب / 5-6 cups	لا / No			من الانترنت / Internet, من وسائل التواصل الاجتماعي / Social media	(البروتين الحيواني) مركز مصل اللبن Whey Concentrate, (البروتين الحيواني) عزل مصل اللبن Whey Isolate, الكرياتين Creatine, BCAA, ال- كارنتين L-Carantine	Optimum Nutrition, MYPROTEIN	لا / No	لا / No	نعم / Yes	نعم / Yes	لا / No	لا / No	نعم / Yes	لا / No	نعم / Yes	لا / No	لا / No	لا اعلم /I don't Know
2024-08-30 21:36:19	نعم قرأت معلومات المشاركة أعلاه و ارغب بالمشاركة في هذه الدراسة / Yes, I read the participation information above and I would like to participate in this study.	ذكر /Male	١٨-٢٥ سنه /25-18 years	جامعي / Bachelor	أعزب /Single	سعودي / Saudi	منطقة القصيم / Qassim	87	174	لا / No		نعم / Yes	من ٣-٥ مرات بالاسبوع / 3-5 days a week	في النادي / At the gym	متقدم / Advanced	نعم / Yes	من الانترنت / Internet, من الأصدقاء / Friends, من وسائل التواصل الاجتماعي / Social media	لا / No	نعم / Yes	لا / No	لا / No	لا اعلم /I don't Know	نعم / Yes	نعم / Yes	نعم / Yes	تحسين الأداء / Enhance performance, زيادة كتلة العضلات / Increase muscle mass, لإكمال الاحتياج اليومي من البروتين / To complete the protein need	أكثر من ٦ شهور / More than 6 months	نعم / Yes	0.8-1g/kg of body weight / أكثر من ٨،. الي ١ جرام لكل كيلو من وزن الجسم	غير محدد / Not consistent	من ٥-٦ اكواب / 5-6 cups	لا / No			من الانترنت / Internet, من الأصدقاء / Friends, من الممارسين او المتدربين بالنوادي / Trainees, من وسائل التواصل الاجتماعي / Social media	(البروتين الحيواني) عزل مصل اللبن Whey Isolate	MYPROTEIN	لا / No	لا / No	نعم / Yes	نعم / Yes	لا اعلم /I don't Know	لا / No	نعم / Yes	نعم / Yes	لا / No	لا اعلم /I don't Know	لا اعلم /I don't Know	لا اعلم /I don't Know
2024-08-30 22:45:54	نعم قرأت معلومات المشاركة أعلاه و ارغب بالمشاركة في هذه الدراسة / Yes, I read the participation information above and I would like to participate in this study.	ذكر /Male	٢٦-٣٥ سنه / 35-26 years	جامعي / Bachelor	أعزب /Single	سعودي / Saudi	منطقة القصيم / Qassim	86	173	لا / No		نعم / Yes	من ٥-٧ مرات بالاسبوع / 5-7 days a week	في النادي / At the gym	متوسط / Intermediate	نعم / Yes	من الانترنت / Internet	نعم /Yes	لا / No	لا / No	لا / No	نعم / Yes	نعم / Yes	لا / No	نعم / Yes	زيادة كتلة العضلات / Increase muscle mass, لإكمال الاحتياج اليومي من البروتين / To complete the protein need	متقطع او غير منتظم / Irregular	نعم / Yes	2-2.5g/kg of body weight / من ٢ الي ٢.٥ جرام لكل كيلو من وزن الجسم	غير محدد / Not consistent	أكثر من ٨ اكواب / More than 8 cups	لا / No			من المدرب / Coaches, هيئة الدواء والغذاء السعودية / SFDA, وزارة الصحة السعودية / Ministry of health	(البروتين الحيواني) بروتين لحم البقر Beef Protein	Applied Nutrition	لا اعلم /I don't Know	لا اعلم /I don't Know	نعم / Yes	نعم / Yes	لا اعلم /I don't Know	لا / No	نعم / Yes	لا / No	لا / No	لا / No	نعم / Yes	نعم / Yes
2024-08-30 22:50:04	نعم قرأت معلومات المشاركة أعلاه و ارغب بالمشاركة في هذه الدراسة / Yes, I read the participation information above and I would like to participate in this study.	ذكر /Male	٢٦-٣٥ سنه / 35-26 years	جامعي / Bachelor	أعزب /Single	سعودي / Saudi	منطقة الرياض / Riyadh	78	169	لا / No		لا / No				نعم / Yes	من الانترنت / Internet, من الأصدقاء / Friends, من وسائل التواصل الاجتماعي / Social media	نعم /Yes	نعم / Yes	لا / No	لا / No	نعم / Yes	نعم / Yes	لا / No	نعم / Yes	زيادة كتلة العضلات / Increase muscle mass, لإكمال الاحتياج اليومي من البروتين / To complete the protein need	متقطع او غير منتظم / Irregular	نعم / Yes	2-2.5g/kg of body weight / من ٢ الي ٢.٥ جرام لكل كيلو من وزن الجسم	غير محدد / Not consistent	أكثر من ٨ اكواب / More than 8 cups	لا اعلم /I don't Know			من الانترنت / Internet, من المدرب / Coaches, من وسائل التواصل الاجتماعي / Social media	(البروتين الحيواني) مركز مصل اللبن Whey Concentrate	Dymatize	لا اعلم /I don't Know	لا / No	نعم / Yes	لا اعلم /I don't Know	لا اعلم /I don't Know	نعم / Yes	لا / No	نعم / Yes	نعم / Yes	لا اعلم /I don't Know	لا اعلم /I don't Know	لا اعلم /I don't Know
2024-08-30 23:45:41	نعم قرأت معلومات المشاركة أعلاه و ارغب بالمشاركة في هذه الدراسة / Yes, I read the participation information above and I would like to participate in this study.	ذكر /Male	١٨-٢٥ سنه /25-18 years	جامعي / Bachelor	أعزب /Single	سعودي / Saudi	منطقة القصيم / Qassim	62	167	لا / No		لا / No				نعم / Yes	من الانترنت / Internet, من وسائل التواصل الاجتماعي / Social media	نعم /Yes	لا / No	لا اعلم /I don't Know	نعم / Yes	لا اعلم /I don't Know	لا / No	لا اعلم /I don't Know	لا / No
2024-08-31 00:26:13	نعم قرأت معلومات المشاركة أعلاه و ارغب بالمشاركة في هذه الدراسة / Yes, I read the participation information above and I would like to participate in this study.	أنثى / Female	فوق ٤٥ سنه over 45 years	جامعي / Bachelor	متزوج /Married	سعودي / Saudi	منطقة القصيم / Qassim	80	163	لا / No		لا / No				لا / No		لا اعلم /I don't Know	نعم / Yes	لا / No	نعم / Yes	نعم / Yes	لا / No	لا اعلم /I don't Know	لا / No
2024-08-31 00:50:29	نعم قرأت معلومات المشاركة أعلاه و ارغب بالمشاركة في هذه الدراسة / Yes, I read the participation information above and I would like to participate in this study.	ذكر /Male	٢٦-٣٥ سنه / 35-26 years	جامعي / Bachelor	أعزب /Single	سعودي / Saudi	منطقة القصيم / Qassim	93	177	لا / No		لا / No				نعم / Yes	من الانترنت / Internet, من الأصدقاء / Friends	لا / No	لا / No	نعم / Yes	نعم / Yes	نعم / Yes	لا / No	لا اعلم /I don't Know	نعم / Yes	تحسين الأداء / Enhance performance, زيادة كتلة العضلات / Increase muscle mass, زيادة الطاقة / Increase Energy, لإكمال الاحتياج اليومي من البروتين / To complete the protein need	متقطع او غير منتظم / Irregular	نعم / Yes	2-2.5g/kg of body weight / من ٢ الي ٢.٥ جرام لكل كيلو من وزن الجسم	Only When I have a competition/ في أيام السباقات	من ٥-٦ اكواب / 5-6 cups	لا / No			من الانترنت / Internet, من الأصدقاء / Friends	(البروتين الحيواني) عزل مصل اللبن Whey Isolate, الكرياتين Creatine	Optimum Nutrition, Body builder	لا / No	لا / No	لا اعلم /I don't Know	نعم / Yes	لا اعلم /I don't Know	لا / No	نعم / Yes	نعم / Yes	لا / No	لا اعلم /I don't Know	لا / No	لا اعلم /I don't Know
2024-08-31 08:27:59	نعم قرأت معلومات المشاركة أعلاه و ارغب بالمشاركة في هذه الدراسة / Yes, I read the participation information above and I would like to participate in this study.	ذكر /Male	١٨-٢٥ سنه /25-18 years	جامعي / Bachelor	أعزب /Single	سعودي / Saudi	منطقة القصيم / Qassim	119	170	لا / No		لا / No				نعم / Yes	من الانترنت / Internet, من وسائل التواصل الاجتماعي / Social media	لا / No	نعم / Yes	لا / No	لا / No	نعم / Yes	لا / No	نعم / Yes	نعم / Yes	لإكمال الاحتياج اليومي من البروتين / To complete the protein need	متقطع او غير منتظم / Irregular	نعم / Yes	0.8-1g/kg of body weight / أكثر من ٨،. الي ١ جرام لكل كيلو من وزن الجسم	غير محدد / Not consistent	من ٥-٦ اكواب / 5-6 cups	لا / No			من الانترنت / Internet, من وسائل التواصل الاجتماعي / Social media	(البروتين الحيواني) مركز مصل اللبن Whey Concentrate	MYPROTEIN	لا / No	لا / No	نعم / Yes	نعم / Yes	لا اعلم /I don't Know	نعم / Yes	نعم / Yes	لا / No	لا / No	لا / No	لا / No	لا / No
2024-08-31 08:36:56	نعم قرأت معلومات المشاركة أعلاه و ارغب بالمشاركة في هذه الدراسة / Yes, I read the participation information above and I would like to participate in this study.	أنثى / Female	١٨-٢٥ سنه /25-18 years	جامعي / Bachelor	متزوج /Married	سعودي / Saudi	منطقة القصيم / Qassim	80	159	لا / No		لا / No				لا / No		لا / No	لا / No	نعم / Yes	لا / No	لا اعلم /I don't Know	لا / No	لا / No	لا / No
2024-08-31 14:08:59	نعم قرأت معلومات المشاركة أعلاه و ارغب بالمشاركة في هذه الدراسة / Yes, I read the participation information above and I would like to participate in this study.	أنثى / Female	فوق ٤٥ سنه over 45 years	جامعي / Bachelor	متزوج /Married	سعودي / Saudi	منطقة القصيم / Qassim	80	150	لا / No		لا / No				لا / No		نعم /Yes	لا / No	لا / No	نعم / Yes	لا اعلم /I don't Know	لا / No	لا اعلم /I don't Know	لا / No
2024-09-01 10:23:07	نعم قرأت معلومات المشاركة أعلاه و ارغب بالمشاركة في هذه الدراسة / Yes, I read the participation information above and I would like to participate in this study.	ذكر /Male	١٨-٢٥ سنه /25-18 years	جامعي / Bachelor	أعزب /Single	سعودي / Saudi	منطقة الرياض / Riyadh	88	180	لا / No		نعم / Yes	من ٣-٥ مرات بالاسبوع / 3-5 days a week	في النادي / At the gym	متقدم / Advanced	نعم / Yes	من الانترنت / Internet, من وسائل التواصل الاجتماعي / Social media	لا / No	نعم / Yes	لا / No	لا / No	نعم / Yes	نعم / Yes	لا / No	نعم / Yes	لإكمال الاحتياج اليومي من البروتين / To complete the protein need	أكثر من ٦ شهور / More than 6 months	نعم / Yes	2-2.5g/kg of body weight / من ٢ الي ٢.٥ جرام لكل كيلو من وزن الجسم	غير محدد / Not consistent	من ٧-٨ اكواب / 7-8 cups	لا / No			من الانترنت / Internet, من الممارسين او المتدربين بالنوادي / Trainees, من وسائل التواصل الاجتماعي / Social media	(البروتين الحيواني) عزل مصل اللبن Whey Isolate, (البروتين الحيواني) بروتين لحم البقر Beef Protein, الكرياتين Creatine	Applied Nutrition, Optimum Nutrition, EFX Sport, MYPROTEIN	لا اعلم /I don't Know	لا اعلم /I don't Know	نعم / Yes	نعم / Yes	لا اعلم /I don't Know	لا / No	نعم / Yes	نعم / Yes	نعم / Yes	لا / No	لا / No	لا / No
2024-09-03 07:37:26	نعم قرأت معلومات المشاركة أعلاه و ارغب بالمشاركة في هذه الدراسة / Yes, I read the participation information above and I would like to participate in this study.	أنثى / Female	١٨-٢٥ سنه /25-18 years	جامعي / Bachelor	أعزب /Single	سعودي / Saudi	منطقة القصيم / Qassim	66	161	لا / No		لا / No				نعم / Yes	من الانترنت / Internet	لا / No	لا / No	نعم / Yes	نعم / Yes	لا اعلم /I don't Know	نعم / Yes	لا / No	لا / No
2024-09-03 18:54:49	نعم قرأت معلومات المشاركة أعلاه و ارغب بالمشاركة في هذه الدراسة / Yes, I read the participation information above and I would like to participate in this study.	أنثى / Female	١٨-٢٥ سنه /25-18 years	جامعي / Bachelor	أعزب /Single	سعودي / Saudi	منطقة القصيم / Qassim	70	160	لا / No		نعم / Yes	من ١-٣ مرات بالاسبوع / 1-3 days a week	في المنزل / At your house	متوسط / Intermediate	نعم / Yes	من المدرب / Coaches, من وسائل التواصل الاجتماعي / Social media	لا / No	لا / No	لا / No	نعم / Yes	نعم / Yes	لا / No	لا / No	لا / No
2024-09-03 23:14:58	نعم قرأت معلومات المشاركة أعلاه و ارغب بالمشاركة في هذه الدراسة / Yes, I read the participation information above and I would like to participate in this study.	أنثى / Female	١٨-٢٥ سنه /25-18 years	جامعي / Bachelor	أعزب /Single	سعودي / Saudi	منطقة القصيم / Qassim	51	158	لا / No		لا / No				نعم / Yes	من الانترنت / Internet, من وسائل التواصل الاجتماعي / Social media	لا / No	نعم / Yes	لا / No	لا / No	لا / No	لا / No	لا / No	لا / No
2024-09-05 13:02:36	نعم قرأت معلومات المشاركة أعلاه و ارغب بالمشاركة في هذه الدراسة / Yes, I read the participation information above and I would like to participate in this study.	أنثى / Female	١٨-٢٥ سنه /25-18 years	جامعي / Bachelor	أعزب /Single	سعودي / Saudi	منطقة القصيم / Qassim	57	160	لا / No		لا / No				نعم / Yes	من الانترنت / Internet, من وسائل التواصل الاجتماعي / Social media, اخرى / Others	نعم /Yes	لا / No	لا / No	نعم / Yes	لا / No	نعم / Yes	لا / No	لا / No
2024-09-05 20:02:19	نعم قرأت معلومات المشاركة أعلاه و ارغب بالمشاركة في هذه الدراسة / Yes, I read the participation information above and I would like to participate in this study.	أنثى / Female	١٨-٢٥ سنه /25-18 years	جامعي / Bachelor	أعزب /Single	سعودي / Saudi	منطقة القصيم / Qassim	46	154	لا / No		لا / No				لا / No		لا / No	لا / No	لا / No	نعم / Yes	لا / No	نعم / Yes	لا / No	لا / No
2024-09-05 20:42:10	نعم قرأت معلومات المشاركة أعلاه و ارغب بالمشاركة في هذه الدراسة / Yes, I read the participation information above and I would like to participate in this study.	أنثى / Female	١٨-٢٥ سنه /25-18 years	جامعي / Bachelor	أعزب /Single	سعودي / Saudi	منطقة نجران / Najran	53	159	لا / No		لا / No				لا / No		نعم /Yes	لا / No	نعم / Yes	نعم / Yes	لا اعلم /I don't Know	لا / No	لا / No	لا / No
2024-09-05 20:44:06	نعم قرأت معلومات المشاركة أعلاه و ارغب بالمشاركة في هذه الدراسة / Yes, I read the participation information above and I would like to participate in this study.	أنثى / Female	١٨-٢٥ سنه /25-18 years	جامعي / Bachelor	أعزب /Single	سعودي / Saudi	منطقة الشرقية / Eastern	65	168	لا / No		لا / No				لا / No		نعم /Yes	لا / No	لا / No	لا / No	لا اعلم /I don't Know	لا / No	لا اعلم /I don't Know	لا / No
2024-09-05 20:48:56	نعم قرأت معلومات المشاركة أعلاه و ارغب بالمشاركة في هذه الدراسة / Yes, I read the participation information above and I would like to participate in this study.	ذكر /Male	٣٦-٤٥ سنه / 45-36 years	ثانوي / Highschool	متزوج /Married	غير سعودي / non-Saudi	منطقة مكه المكرمة / Makkah	83	177	لا / No		لا / No				نعم / Yes	من الانترنت / Internet	لا / No	لا اعلم /I don't Know	لا / No	نعم / Yes	لا اعلم /I don't Know	لا / No	لا اعلم /I don't Know	لا / No
2024-09-05 20:56:47	نعم قرأت معلومات المشاركة أعلاه و ارغب بالمشاركة في هذه الدراسة / Yes, I read the participation information above and I would like to participate in this study.	أنثى / Female	٣٦-٤٥ سنه / 45-36 years	ثانوي / Highschool	متزوج /Married	غير سعودي / non-Saudi	منطقة مكه المكرمة / Makkah	68	156	لا / No		لا / No				لا / No		لا اعلم /I don't Know	لا / No	لا / No	لا اعلم /I don't Know	لا اعلم /I don't Know	لا / No	لا / No	لا / No
2024-09-05 21:06:36	نعم قرأت معلومات المشاركة أعلاه و ارغب بالمشاركة في هذه الدراسة / Yes, I read the participation information above and I would like to participate in this study.	أنثى / Female	١٨-٢٥ سنه /25-18 years	ثانوي / Highschool	أعزب /Single	سعودي / Saudi	المدينة المنورة /AL Madinah	79	150	لا / No		نعم / Yes	من ٣-٥ مرات بالاسبوع / 3-5 days a week	في النادي / At the gym, في المنزل / At your house	مبتدئ / Beginner	نعم / Yes	من الانترنت / Internet, من وسائل التواصل الاجتماعي / Social media	لا / No	لا / No	لا / No	لا / No	لا اعلم /I don't Know	نعم / Yes	لا / No	لا / No
2024-09-05 21:09:12	نعم قرأت معلومات المشاركة أعلاه و ارغب بالمشاركة في هذه الدراسة / Yes, I read the participation information above and I would like to participate in this study.	أنثى / Female	١٨-٢٥ سنه /25-18 years	دراسات عليا / Post Graduate	أعزب /Single	سعودي / Saudi	منطقة حائل / Hail	42	152	لا / No		نعم / Yes	من ١-٣ مرات بالاسبوع / 1-3 days a week	في المنزل / At your house	مبتدئ / Beginner	نعم / Yes	من الانترنت / Internet	نعم /Yes	نعم / Yes	نعم / Yes	نعم / Yes	لا / No	نعم / Yes	نعم / Yes	نعم / Yes	تحسين الأداء / Enhance performance	اقل من شهر / Less than a month	نعم / Yes	More than 5g/kg of body weight / أكثر من ٥ جرام لكل كيلو من وزن الجسم	Only When I have a competition/ في أيام السباقات	من ٧-٨ اكواب / 7-8 cups	نعم / Yes	جفاف الجلد / Dry skin	نعم / Yes	من الانترنت / Internet	(البروتين الحيواني) مركز مصل اللبن Whey Concentrate	CNP	نعم / Yes	نعم / Yes	نعم / Yes	نعم / Yes	نعم / Yes	نعم / Yes	نعم / Yes	نعم / Yes	نعم / Yes	نعم / Yes	نعم / Yes	نعم / Yes
2024-09-05 21:28:43	نعم قرأت معلومات المشاركة أعلاه و ارغب بالمشاركة في هذه الدراسة / Yes, I read the participation information above and I would like to participate in this study.	أنثى / Female	١٨-٢٥ سنه /25-18 years	جامعي / Bachelor	أعزب /Single	سعودي / Saudi	منطقة القصيم / Qassim	46	154	لا / No		لا / No				لا / No		لا / No	لا / No	لا / No	نعم / Yes	لا / No	نعم / Yes	لا / No	لا / No
2024-09-06 10:40:44	نعم قرأت معلومات المشاركة أعلاه و ارغب بالمشاركة في هذه الدراسة / Yes, I read the participation information above and I would like to participate in this study.	أنثى / Female	١٨-٢٥ سنه /25-18 years	جامعي / Bachelor	أعزب /Single	سعودي / Saudi	منطقة القصيم / Qassim	50	157	لا / No		لا / No				نعم / Yes	من الأصدقاء / Friends, من وسائل التواصل الاجتماعي / Social media	لا / No	لا / No	نعم / Yes	نعم / Yes	لا / No	نعم / Yes	لا / No	نعم / Yes	نقص الوزن / Lose weight, لإكمال الاحتياج اليومي من البروتين / To complete the protein need	متقطع او غير منتظم / Irregular	لا / No	0.8-1g/kg of body weight / أكثر من ٨،. الي ١ جرام لكل كيلو من وزن الجسم	غير محدد / Not consistent	من ٣-٤ اكواب / 3-4 cups	لا / No			هيئة الدواء والغذاء السعودية / SFDA, وزارة الصحة السعودية / Ministry of health, أخرى / Others	(البروتين الحيواني) عزل مصل اللبن Whey Isolate	California Gold Nutrition	نعم / Yes	نعم / Yes	نعم / Yes	نعم / Yes	نعم / Yes	لا اعلم /I don't Know	نعم / Yes	نعم / Yes	لا اعلم /I don't Know	لا / No	لا / No	لا اعلم /I don't Know
2024-09-06 12:24:10	نعم قرأت معلومات المشاركة أعلاه و ارغب بالمشاركة في هذه الدراسة / Yes, I read the participation information above and I would like to participate in this study.	أنثى / Female	١٨-٢٥ سنه /25-18 years	جامعي / Bachelor	أعزب /Single	سعودي / Saudi	منطقة القصيم / Qassim	47	158	لا / No		لا / No				نعم / Yes	من الانترنت / Internet, من الأصدقاء / Friends, من وسائل التواصل الاجتماعي / Social media	نعم /Yes	لا / No	لا / No	نعم / Yes	لا / No	نعم / Yes	لا / No	لا / No
2024-09-06 13:00:42	نعم قرأت معلومات المشاركة أعلاه و ارغب بالمشاركة في هذه الدراسة / Yes, I read the participation information above and I would like to participate in this study.	أنثى / Female	١٨-٢٥ سنه /25-18 years	جامعي / Bachelor	أعزب /Single	سعودي / Saudi	منطقة القصيم / Qassim	42	153	لا / No		لا / No				نعم / Yes	من الانترنت / Internet, من الأصدقاء / Friends, من وسائل التواصل الاجتماعي / Social media, اخرى / Others	لا / No	لا / No	لا / No	لا اعلم /I don't Know	لا / No	نعم / Yes	لا / No	لا / No
2024-09-06 13:19:57	نعم قرأت معلومات المشاركة أعلاه و ارغب بالمشاركة في هذه الدراسة / Yes, I read the participation information above and I would like to participate in this study.	أنثى / Female	١٨-٢٥ سنه /25-18 years	جامعي / Bachelor	أعزب /Single	غير سعودي / non-Saudi	منطقة القصيم / Qassim	55	163	لا / No		لا / No				نعم / Yes	من الانترنت / Internet	لا / No	لا / No	لا / No	نعم / Yes	لا اعلم /I don't Know	لا / No	لا / No	لا / No
2024-09-06 13:21:44	نعم قرأت معلومات المشاركة أعلاه و ارغب بالمشاركة في هذه الدراسة / Yes, I read the participation information above and I would like to participate in this study.	أنثى / Female	١٨-٢٥ سنه /25-18 years	ثانوي / Highschool	أعزب /Single	سعودي / Saudi	منطقة القصيم / Qassim	49.9	160	لا / No		نعم / Yes	من ٣-٥ مرات بالاسبوع / 3-5 days a week	في النادي / At the gym	متقدم / Advanced	نعم / Yes	من وسائل التواصل الاجتماعي / Social media	نعم /Yes	نعم / Yes	لا / No	لا / No	لا اعلم /I don't Know	لا / No	لا / No	نعم / Yes	زيادة كتلة العضلات / Increase muscle mass, لإكمال الاحتياج اليومي من البروتين / To complete the protein need	متقطع او غير منتظم / Irregular	نعم / Yes	2-2.5g/kg of body weight / من ٢ الي ٢.٥ جرام لكل كيلو من وزن الجسم	غير محدد / Not consistent	من ٣-٤ اكواب / 3-4 cups	لا / No			من الانترنت / Internet, من المدرب / Coaches, وزارة الصحة السعودية / Ministry of health	(البروتين الحيواني) عزل مصل اللبن Whey Isolate	MYPROTEIN	نعم / Yes	لا اعلم /I don't Know	نعم / Yes	نعم / Yes	لا اعلم /I don't Know	لا / No	لا / No	نعم / Yes	لا / No	لا / No	لا / No	لا اعلم /I don't Know
2024-09-06 13:35:30	نعم قرأت معلومات المشاركة أعلاه و ارغب بالمشاركة في هذه الدراسة / Yes, I read the participation information above and I would like to participate in this study.	أنثى / Female	١٨-٢٥ سنه /25-18 years	جامعي / Bachelor	أعزب /Single	سعودي / Saudi	منطقة القصيم / Qassim	59	157	لا / No		نعم / Yes	من ٥-٧ مرات بالاسبوع / 5-7 days a week	في النادي / At the gym, في المنزل / At your house	متقدم / Advanced	نعم / Yes	من وسائل التواصل الاجتماعي / Social media	نعم /Yes	لا / No	لا / No	نعم / Yes	نعم / Yes	نعم / Yes	لا اعلم /I don't Know	نعم / Yes	زيادة كتلة العضلات / Increase muscle mass, لإكمال الاحتياج اليومي من البروتين / To complete the protein need	أكثر من ٦ شهور / More than 6 months	نعم / Yes	2-2.5g/kg of body weight / من ٢ الي ٢.٥ جرام لكل كيلو من وزن الجسم	كل يوم / Everyday	من ١-٢ كوب / cups 1-2	لا / No			من المدرب / Coaches, من وسائل التواصل الاجتماعي / Social media, هيئة الدواء والغذاء السعودية / SFDA, وزارة الصحة السعودية / Ministry of health	(البروتين الحيواني) مركز مصل اللبن Whey Concentrate, (البروتين الحيواني) الكازين بروتين الحليب Casein/ Milk Protein, (البروتين الحيواني) بروتين بياض البيض Egg White Protein, (البروتين الحيواني) بروتين لحم البقر Beef Protein, (البروتين النباتي) Plant-based Protein	أخرى	نعم / Yes	لا / No	نعم / Yes	لا / No	لا / No	لا / No	نعم / Yes	نعم / Yes	نعم / Yes	نعم / Yes	نعم / Yes	نعم / Yes
2024-09-06 13:38:16	نعم قرأت معلومات المشاركة أعلاه و ارغب بالمشاركة في هذه الدراسة / Yes, I read the participation information above and I would like to participate in this study.	أنثى / Female	١٨-٢٥ سنه /25-18 years	جامعي / Bachelor	أعزب /Single	سعودي / Saudi	منطقة القصيم / Qassim	86	159	لا / No		لا / No				نعم / Yes	من الانترنت / Internet, من وسائل التواصل الاجتماعي / Social media, اخرى / Others	لا / No	لا / No	لا / No	لا / No	نعم / Yes	نعم / Yes	لا / No	لا / No
2024-09-06 13:40:02	نعم قرأت معلومات المشاركة أعلاه و ارغب بالمشاركة في هذه الدراسة / Yes, I read the participation information above and I would like to participate in this study.	أنثى / Female	فوق ٤٥ سنه over 45 years	ثانوي / Highschool	متزوج /Married	سعودي / Saudi	منطقة القصيم / Qassim	65	149	لا / No		لا / No				لا / No		لا / No	لا / No	نعم / Yes	نعم / Yes	لا اعلم /I don't Know	لا / No	لا / No	لا / No
2024-09-06 13:51:17	نعم قرأت معلومات المشاركة أعلاه و ارغب بالمشاركة في هذه الدراسة / Yes, I read the participation information above and I would like to participate in this study.	أنثى / Female	٣٦-٤٥ سنه / 45-36 years	جامعي / Bachelor	أرمل /Widow	سعودي / Saudi	منطقة القصيم / Qassim	69	157	لا / No		نعم / Yes	من ٣-٥ مرات بالاسبوع / 3-5 days a week	في النادي / At the gym	متقدم / Advanced	نعم / Yes	من المدرب / Coaches, من وسائل التواصل الاجتماعي / Social media	نعم /Yes	لا / No	لا / No	لا / No	لا / No	نعم / Yes	لا / No	نعم / Yes	لإكمال الاحتياج اليومي من البروتين / To complete the protein need	٥-٦ شهور / 5-6 months	نعم / Yes	More than 5g/kg of body weight / أكثر من ٥ جرام لكل كيلو من وزن الجسم	أيام التدريب / Workout days	أكثر من ٨ اكواب / More than 8 cups	لا / No			من الأصدقاء / Friends	(البروتين الحيواني) بروتين لحم البقر Beef Protein	Body builder, أخرى	لا اعلم /I don't Know	لا اعلم /I don't Know	نعم / Yes	نعم / Yes	نعم / Yes	لا / No	نعم / Yes	نعم / Yes	نعم / Yes	نعم / Yes	نعم / Yes	نعم / Yes
2024-09-06 13:55:06	نعم قرأت معلومات المشاركة أعلاه و ارغب بالمشاركة في هذه الدراسة / Yes, I read the participation information above and I would like to participate in this study.	ذكر /Male	١٨-٢٥ سنه /25-18 years	جامعي / Bachelor	أعزب /Single	سعودي / Saudi	منطقة القصيم / Qassim	1	169	لا / No		لا / No				لا / No		لا / No	لا / No	نعم / Yes	لا / No	نعم / Yes	لا / No	لا اعلم /I don't Know	لا / No
2024-09-06 14:12:28	نعم قرأت معلومات المشاركة أعلاه و ارغب بالمشاركة في هذه الدراسة / Yes, I read the participation information above and I would like to participate in this study.	ذكر /Male	٢٦-٣٥ سنه / 35-26 years	جامعي / Bachelor	أعزب /Single	سعودي / Saudi	منطقة الرياض / Riyadh	82	178	لا / No		نعم / Yes	من ١-٣ مرات بالاسبوع / 1-3 days a week	في النادي / At the gym	متوسط / Intermediate	نعم / Yes	من الانترنت / Internet, من الأصدقاء / Friends	نعم /Yes	لا / No	لا اعلم /I don't Know	لا / No	نعم / Yes	نعم / Yes	لا / No	نعم / Yes	لإكمال الاحتياج اليومي من البروتين / To complete the protein need	٣-٤ أشهر / 3-4 months	نعم / Yes	2-2.5g/kg of body weight / من ٢ الي ٢.٥ جرام لكل كيلو من وزن الجسم	كل يوم / Everyday	أكثر من ٨ اكواب / More than 8 cups	لا / No			من الانترنت / Internet, من الأصدقاء / Friends	(البروتين الحيواني) بروتين بياض البيض Egg White Protein	أخرى	لا / No	لا / No	نعم / Yes	نعم / Yes	نعم / Yes	لا / No	نعم / Yes	لا / No	لا / No	لا / No	لا / No	لا / No
2024-09-06 14:12:48	نعم قرأت معلومات المشاركة أعلاه و ارغب بالمشاركة في هذه الدراسة / Yes, I read the participation information above and I would like to participate in this study.	أنثى / Female	١٨-٢٥ سنه /25-18 years	ثانوي / Highschool	أعزب /Single	سعودي / Saudi	منطقة القصيم / Qassim	58	159	لا / No		نعم / Yes	من ١-٣ مرات بالاسبوع / 1-3 days a week	في المنزل / At your house	مبتدئ / Beginner	لا / No		لا اعلم /I don't Know	لا / No	لا اعلم /I don't Know	لا اعلم /I don't Know	لا اعلم /I don't Know	لا / No	لا / No	لا / No
2024-09-06 14:13:33	نعم قرأت معلومات المشاركة أعلاه و ارغب بالمشاركة في هذه الدراسة / Yes, I read the participation information above and I would like to participate in this study.	أنثى / Female	٣٦-٤٥ سنه / 45-36 years	ثانوي / Highschool	متزوج /Married	سعودي / Saudi	منطقة القصيم / Qassim	88	150	لا / No		لا / No				لا / No		لا اعلم /I don't Know	نعم / Yes	نعم / Yes	نعم / Yes	نعم / Yes	لا / No	لا اعلم /I don't Know	لا / No
2024-09-06 14:19:24	نعم قرأت معلومات المشاركة أعلاه و ارغب بالمشاركة في هذه الدراسة / Yes, I read the participation information above and I would like to participate in this study.	أنثى / Female	١٨-٢٥ سنه /25-18 years	ثانوي / Highschool	أعزب /Single	سعودي / Saudi	منطقة القصيم / Qassim	48	161	لا / No		نعم / Yes	من ٣-٥ مرات بالاسبوع / 3-5 days a week	في النادي / At the gym, في المنزل / At your house	متوسط / Intermediate	لا / No		لا / No	لا / No	لا / No	نعم / Yes	نعم / Yes	نعم / Yes	نعم / Yes	لا / No
2024-09-06 14:22:02	نعم قرأت معلومات المشاركة أعلاه و ارغب بالمشاركة في هذه الدراسة / Yes, I read the participation information above and I would like to participate in this study.	أنثى / Female	١٨-٢٥ سنه /25-18 years	ثانوي / Highschool	أعزب /Single	سعودي / Saudi	منطقة القصيم / Qassim	47	161	لا / No		لا / No				نعم / Yes	اخرى / Others	نعم /Yes	لا / No	لا / No	لا / No	لا / No	نعم / Yes	لا / No	نعم / Yes	لإكمال الاحتياج اليومي من البروتين / To complete the protein need	من ١-٢ شهرين / 1-2 months	نعم / Yes	0.8-1g/kg of body weight / أكثر من ٨،. الي ١ جرام لكل كيلو من وزن الجسم	غير محدد / Not consistent	من ٧-٨ اكواب / 7-8 cups	لا / No			هيئة الدواء والغذاء السعودية / SFDA, وزارة الصحة السعودية / Ministry of health, أخرى / Others	(البروتين الحيواني) مركز مصل اللبن Whey Concentrate, (البروتين الحيواني) الكازين بروتين الحليب Casein/ Milk Protein	أخرى	نعم / Yes	نعم / Yes	نعم / Yes	نعم / Yes	نعم / Yes	لا / No	نعم / Yes	نعم / Yes	لا اعلم /I don't Know	نعم / Yes	لا / No	لا اعلم /I don't Know
2024-09-06 14:28:59	نعم قرأت معلومات المشاركة أعلاه و ارغب بالمشاركة في هذه الدراسة / Yes, I read the participation information above and I would like to participate in this study.	أنثى / Female	١٨-٢٥ سنه /25-18 years	جامعي / Bachelor	أعزب /Single	سعودي / Saudi	منطقة القصيم / Qassim	53	154	لا / No		لا / No				لا / No		لا / No	لا / No	لا / No	لا / No	لا / No	لا / No	لا / No	لا / No
2024-09-06 14:43:10	نعم قرأت معلومات المشاركة أعلاه و ارغب بالمشاركة في هذه الدراسة / Yes, I read the participation information above and I would like to participate in this study.	أنثى / Female	١٨-٢٥ سنه /25-18 years	جامعي / Bachelor	أعزب /Single	سعودي / Saudi	منطقة القصيم / Qassim	40	160	نعم / Yes	مشاكل هضمية / GI problems, حساسية / Allergies	لا / No				نعم / Yes	من وسائل التواصل الاجتماعي / Social media	لا / No	لا / No	لا / No	لا / No	لا / No	نعم / Yes	نعم / Yes	لا / No
2024-09-06 14:55:20	نعم قرأت معلومات المشاركة أعلاه و ارغب بالمشاركة في هذه الدراسة / Yes, I read the participation information above and I would like to participate in this study.	أنثى / Female	٣٦-٤٥ سنه / 45-36 years	ثانوي / Highschool	مطلق /Divorced	سعودي / Saudi	منطقة القصيم / Qassim	63	162	لا / No		لا / No				نعم / Yes	اخرى / Others	لا / No	لا / No	لا / No	نعم / Yes	لا اعلم /I don't Know	نعم / Yes	لا اعلم /I don't Know	نعم / Yes	تحسين الأداء / Enhance performance, استبدال العناصر الغذائية / Replace nutrients, حرق الدهون / Burn fats, زيادة كتلة العضلات / Increase muscle mass, نقص الوزن / Lose weight, السيطرة على الشهية / Appetite control, زيادة الطاقة / Increase Energy, لإكمال الاحتياج اليومي من البروتين / To complete the protein need	متقطع او غير منتظم / Irregular	لا / No	لا اعلم /I don't Know	غير محدد / Not consistent	من ٧-٨ اكواب / 7-8 cups	لا اعلم /I don't Know			أخرى / Others	(البروتين الحيواني) بروتين بياض البيض Egg White Protein	أخرى	لا اعلم /I don't Know	لا اعلم /I don't Know	نعم / Yes	نعم / Yes	نعم / Yes	لا / No	نعم / Yes	نعم / Yes	لا اعلم /I don't Know	لا اعلم /I don't Know	لا اعلم /I don't Know	نعم / Yes
2024-09-06 15:01:16	نعم قرأت معلومات المشاركة أعلاه و ارغب بالمشاركة في هذه الدراسة / Yes, I read the participation information above and I would like to participate in this study.	أنثى / Female	١٨-٢٥ سنه /25-18 years	جامعي / Bachelor	متزوج /Married	سعودي / Saudi	منطقة القصيم / Qassim	49	164	لا / No		لا / No				نعم / Yes	من الأصدقاء / Friends, من وسائل التواصل الاجتماعي / Social media	لا / No	لا / No	نعم / Yes	لا / No	لا / No	لا / No	لا / No	لا / No
2024-09-06 15:10:42	نعم قرأت معلومات المشاركة أعلاه و ارغب بالمشاركة في هذه الدراسة / Yes, I read the participation information above and I would like to participate in this study.	ذكر /Male	٢٦-٣٥ سنه / 35-26 years	جامعي / Bachelor	أعزب /Single	سعودي / Saudi	منطقة القصيم / Qassim	76	168	لا / No		لا / No				نعم / Yes	من الانترنت / Internet, من الأصدقاء / Friends, من وسائل التواصل الاجتماعي / Social media	لا / No	لا / No	لا / No	لا / No	نعم / Yes	نعم / Yes	نعم / Yes	لا / No
2024-09-06 15:15:38	نعم قرأت معلومات المشاركة أعلاه و ارغب بالمشاركة في هذه الدراسة / Yes, I read the participation information above and I would like to participate in this study.	أنثى / Female	١٨-٢٥ سنه /25-18 years	جامعي / Bachelor	أعزب /Single	سعودي / Saudi	منطقة القصيم / Qassim	52	158	لا / No		نعم / Yes	من ٣-٥ مرات بالاسبوع / 3-5 days a week	في المنزل / At your house, في الخارج / Out side	متوسط / Intermediate	نعم / Yes	من الانترنت / Internet, من الأصدقاء / Friends, من وسائل التواصل الاجتماعي / Social media	نعم /Yes	نعم / Yes	لا / No	نعم / Yes	نعم / Yes	لا / No	لا / No	لا / No
2024-09-06 15:29:02	نعم قرأت معلومات المشاركة أعلاه و ارغب بالمشاركة في هذه الدراسة / Yes, I read the participation information above and I would like to participate in this study.	أنثى / Female	١٨-٢٥ سنه /25-18 years	جامعي / Bachelor	أعزب /Single	سعودي / Saudi	منطقة القصيم / Qassim	40	150	لا / No		لا / No				لا / No		لا / No	لا / No	لا / No	لا / No	لا اعلم /I don't Know	نعم / Yes	لا / No	لا / No
2024-09-06 15:38:55	نعم قرأت معلومات المشاركة أعلاه و ارغب بالمشاركة في هذه الدراسة / Yes, I read the participation information above and I would like to participate in this study.	أنثى / Female	١٨-٢٥ سنه /25-18 years	جامعي / Bachelor	أعزب /Single	سعودي / Saudi	منطقة القصيم / Qassim	60	159	لا / No		لا / No				نعم / Yes	من وسائل التواصل الاجتماعي / Social media	لا / No	لا / No	لا / No	نعم / Yes	لا اعلم /I don't Know	نعم / Yes	لا / No	لا / No
2024-09-06 15:49:11	نعم قرأت معلومات المشاركة أعلاه و ارغب بالمشاركة في هذه الدراسة / Yes, I read the participation information above and I would like to participate in this study.	أنثى / Female	١٨-٢٥ سنه /25-18 years	جامعي / Bachelor	أعزب /Single	سعودي / Saudi	منطقة القصيم / Qassim	51	160	لا / No		نعم / Yes	من ٣-٥ مرات بالاسبوع / 3-5 days a week	في المنزل / At your house	متوسط / Intermediate	نعم / Yes	من الانترنت / Internet, من وسائل التواصل الاجتماعي / Social media	لا / No	لا / No	نعم / Yes	نعم / Yes	لا / No	لا / No	لا / No	لا / No
2024-09-06 15:55:09	نعم قرأت معلومات المشاركة أعلاه و ارغب بالمشاركة في هذه الدراسة / Yes, I read the participation information above and I would like to participate in this study.	أنثى / Female	١٨-٢٥ سنه /25-18 years	جامعي / Bachelor	متزوج /Married	سعودي / Saudi	منطقة القصيم / Qassim	62	1.55	لا / No		لا / No				نعم / Yes	من وسائل التواصل الاجتماعي / Social media	لا / No	لا / No	لا / No	لا / No	لا / No	نعم / Yes	لا / No	لا / No
2024-09-06 16:09:03	نعم قرأت معلومات المشاركة أعلاه و ارغب بالمشاركة في هذه الدراسة / Yes, I read the participation information above and I would like to participate in this study.	أنثى / Female	١٨-٢٥ سنه /25-18 years	جامعي / Bachelor	أعزب /Single	سعودي / Saudi	منطقة القصيم / Qassim	53	156	لا / No		لا / No				نعم / Yes	من الانترنت / Internet, من وسائل التواصل الاجتماعي / Social media, اخرى / Others	لا / No	لا / No	نعم / Yes	لا / No	لا / No	نعم / Yes	لا / No	لا / No
2024-09-06 16:26:33	نعم قرأت معلومات المشاركة أعلاه و ارغب بالمشاركة في هذه الدراسة / Yes, I read the participation information above and I would like to participate in this study.	ذكر /Male	فوق ٤٥ سنه over 45 years	ثانوي / Highschool	متزوج /Married	سعودي / Saudi	منطقة القصيم / Qassim	80	158	لا / No		لا / No				لا / No		لا اعلم /I don't Know	نعم / Yes	لا اعلم /I don't Know	نعم / Yes	لا اعلم /I don't Know	لا / No	لا اعلم /I don't Know	لا / No
2024-09-06 16:28:52	نعم قرأت معلومات المشاركة أعلاه و ارغب بالمشاركة في هذه الدراسة / Yes, I read the participation information above and I would like to participate in this study.	أنثى / Female	فوق ٤٥ سنه over 45 years	ثانوي / Highschool	متزوج /Married	سعودي / Saudi	منطقة القصيم / Qassim	68	158	لا / No		لا / No				لا / No		لا اعلم /I don't Know	لا اعلم /I don't Know	لا اعلم /I don't Know	نعم / Yes	لا اعلم /I don't Know	لا / No	لا اعلم /I don't Know	لا / No
2024-09-06 17:44:39	نعم قرأت معلومات المشاركة أعلاه و ارغب بالمشاركة في هذه الدراسة / Yes, I read the participation information above and I would like to participate in this study.	أنثى / Female	١٨-٢٥ سنه /25-18 years	جامعي / Bachelor	أعزب /Single	سعودي / Saudi	منطقة القصيم / Qassim	67	156	لا / No		لا / No				لا / No		نعم /Yes	لا / No	نعم / Yes	نعم / Yes	نعم / Yes	لا / No	لا / No	لا / No
2024-09-06 18:52:25	نعم قرأت معلومات المشاركة أعلاه و ارغب بالمشاركة في هذه الدراسة / Yes, I read the participation information above and I would like to participate in this study.	أنثى / Female	١٨-٢٥ سنه /25-18 years	ثانوي / Highschool	أعزب /Single	سعودي / Saudi	منطقة القصيم / Qassim	50	158	نعم / Yes	أخرى / others	نعم / Yes	من ٣-٥ مرات بالاسبوع / 3-5 days a week	في النادي / At the gym	متوسط / Intermediate	نعم / Yes	من الانترنت / Internet, من وسائل التواصل الاجتماعي / Social media	نعم /Yes	لا / No	لا / No	نعم / Yes	لا / No	لا / No	لا / No	نعم / Yes	زيادة كتلة العضلات / Increase muscle mass, لإكمال الاحتياج اليومي من البروتين / To complete the protein need	متقطع او غير منتظم / Irregular	نعم / Yes	2-2.5g/kg of body weight / من ٢ الي ٢.٥ جرام لكل كيلو من وزن الجسم	أيام التدريب / Workout days	من ٧-٨ اكواب / 7-8 cups	لا / No			من الانترنت / Internet, من وسائل التواصل الاجتماعي / Social media, هيئة الدواء والغذاء السعودية / SFDA, وزارة الصحة السعودية / Ministry of health	(البروتين الحيواني) عزل مصل اللبن Whey Isolate, (البروتين الحيواني) بروتين لحم البقر Beef Protein	MYPROTEIN	نعم / Yes	نعم / Yes	نعم / Yes	نعم / Yes	نعم / Yes	لا / No	نعم / Yes	نعم / Yes	نعم / Yes	نعم / Yes	نعم / Yes	لا اعلم /I don't Know
2024-09-06 18:55:48	نعم قرأت معلومات المشاركة أعلاه و ارغب بالمشاركة في هذه الدراسة / Yes, I read the participation information above and I would like to participate in this study.	أنثى / Female	١٨-٢٥ سنه /25-18 years	جامعي / Bachelor	أعزب /Single	سعودي / Saudi	منطقة القصيم / Qassim	56	160	لا / No		نعم / Yes	من ٣-٥ مرات بالاسبوع / 3-5 days a week	في المنزل / At your house	متوسط / Intermediate	نعم / Yes	من الأصدقاء / Friends	نعم /Yes	لا / No	لا / No	لا / No	نعم / Yes	نعم / Yes	لا / No	نعم / Yes	زيادة كتلة العضلات / Increase muscle mass, لإكمال الاحتياج اليومي من البروتين / To complete the protein need	متقطع او غير منتظم / Irregular	نعم / Yes	0.8-1g/kg of body weight / أكثر من ٨،. الي ١ جرام لكل كيلو من وزن الجسم	غير محدد / Not consistent	أكثر من ٨ اكواب / More than 8 cups	لا / No			من الممارسين او المتدربين بالنوادي / Trainees, هيئة الدواء والغذاء السعودية / SFDA, وزارة الصحة السعودية / Ministry of health	(البروتين الحيواني) مركز مصل اللبن Whey Concentrate	Optimum Nutrition	نعم / Yes	نعم / Yes	نعم / Yes	نعم / Yes	نعم / Yes	لا اعلم /I don't Know	نعم / Yes	لا / No	لا / No	نعم / Yes	لا اعلم /I don't Know	نعم / Yes
2024-09-06 18:56:10	نعم قرأت معلومات المشاركة أعلاه و ارغب بالمشاركة في هذه الدراسة / Yes, I read the participation information above and I would like to participate in this study.	أنثى / Female	١٨-٢٥ سنه /25-18 years	جامعي / Bachelor	أعزب /Single	سعودي / Saudi	منطقة القصيم / Qassim	68	156	لا / No		لا / No				لا / No		لا / No	لا / No	لا اعلم /I don't Know	نعم / Yes	نعم / Yes	لا / No	لا اعلم /I don't Know	لا / No
2024-09-06 19:07:03	نعم قرأت معلومات المشاركة أعلاه و ارغب بالمشاركة في هذه الدراسة / Yes, I read the participation information above and I would like to participate in this study.	أنثى / Female	١٨-٢٥ سنه /25-18 years	دراسات عليا / Post Graduate	متزوج /Married	سعودي / Saudi	منطقة القصيم / Qassim	57	152	لا / No		لا / No				نعم / Yes	من وسائل التواصل الاجتماعي / Social media	نعم /Yes	لا / No	لا / No	لا / No	نعم / Yes	لا / No	لا اعلم /I don't Know	نعم / Yes	لإكمال الاحتياج اليومي من البروتين / To complete the protein need	متقطع او غير منتظم / Irregular	نعم / Yes	لا اعلم /I don't Know	غير محدد / Not consistent	من ٣-٤ اكواب / 3-4 cups	لا / No			من الانترنت / Internet	(البروتين الحيواني) الكازين بروتين الحليب Casein/ Milk Protein	أخرى	لا اعلم /I don't Know	نعم / Yes	لا اعلم /I don't Know	نعم / Yes	لا اعلم /I don't Know	لا اعلم /I don't Know	نعم / Yes	نعم / Yes	نعم / Yes	نعم / Yes	نعم / Yes	نعم / Yes
2024-09-06 19:16:08	نعم قرأت معلومات المشاركة أعلاه و ارغب بالمشاركة في هذه الدراسة / Yes, I read the participation information above and I would like to participate in this study.	ذكر /Male	فوق ٤٥ سنه over 45 years	دراسات عليا / Post Graduate	أعزب /Single	سعودي / Saudi	منطقة الرياض / Riyadh	76	188	لا / No		نعم / Yes	من ٣-٥ مرات بالاسبوع / 3-5 days a week	في النادي / At the gym	خبير / Expert	نعم / Yes	من المدرب / Coaches, اخرى / Others	لا / No	لا / No	لا / No	لا / No	لا / No	نعم / Yes	نعم / Yes	نعم / Yes	تحسين الأداء / Enhance performance	أكثر من ٦ شهور / More than 6 months	نعم / Yes	2-2.5g/kg of body weight / من ٢ الي ٢.٥ جرام لكل كيلو من وزن الجسم	غير محدد / Not consistent	أكثر من ٨ اكواب / More than 8 cups	لا / No			هيئة الدواء والغذاء السعودية / SFDA, وزارة الصحة السعودية / Ministry of health, أخرى / Others	(البروتين الحيواني) عزل مصل اللبن Whey Isolate, (البروتين الحيواني) الكازين بروتين الحليب Casein/ Milk Protein, (البروتين الحيواني) بروتين لحم البقر Beef Protein, (البروتين النباتي) Plant-based Protein	أخرى	نعم / Yes	نعم / Yes	نعم / Yes	نعم / Yes	نعم / Yes	لا / No	نعم / Yes	نعم / Yes	لا / No	لا / No	نعم / Yes	نعم / Yes
2024-09-06 19:30:41	نعم قرأت معلومات المشاركة أعلاه و ارغب بالمشاركة في هذه الدراسة / Yes, I read the participation information above and I would like to participate in this study.	أنثى / Female	١٨-٢٥ سنه /25-18 years	جامعي / Bachelor	أعزب /Single	سعودي / Saudi	منطقة القصيم / Qassim	68	158	لا / No		نعم / Yes	من ١-٣ مرات بالاسبوع / 1-3 days a week	في النادي / At the gym, في المنزل / At your house	متوسط / Intermediate	نعم / Yes	من الانترنت / Internet	لا / No	لا / No	لا / No	لا / No	لا اعلم /I don't Know	لا / No	لا / No	نعم / Yes	زيادة كتلة العضلات / Increase muscle mass, نقص الوزن / Lose weight, لإكمال الاحتياج اليومي من البروتين / To complete the protein need	متقطع او غير منتظم / Irregular	نعم / Yes	0.8-1g/kg of body weight / أكثر من ٨،. الي ١ جرام لكل كيلو من وزن الجسم	غير محدد / Not consistent	من ٧-٨ اكواب / 7-8 cups	لا / No			من الانترنت / Internet, من الأصدقاء / Friends, من وسائل التواصل الاجتماعي / Social media	(البروتين الحيواني) مركز مصل اللبن Whey Concentrate, (البروتين الحيواني) عزل مصل اللبن Whey Isolate	أخرى	نعم / Yes	نعم / Yes	نعم / Yes	نعم / Yes	نعم / Yes	لا / No	نعم / Yes	نعم / Yes	لا / No	لا اعلم /I don't Know	لا اعلم /I don't Know	نعم / Yes
2024-09-06 20:59:17	نعم قرأت معلومات المشاركة أعلاه و ارغب بالمشاركة في هذه الدراسة / Yes, I read the participation information above and I would like to participate in this study.	ذكر /Male	٢٦-٣٥ سنه / 35-26 years	جامعي / Bachelor	أعزب /Single	غير سعودي / non-Saudi	منطقة القصيم / Qassim	82	179	لا / No		نعم / Yes	من ١-٣ مرات بالاسبوع / 1-3 days a week	في النادي / At the gym	متوسط / Intermediate	نعم / Yes	من وسائل التواصل الاجتماعي / Social media	نعم /Yes	نعم / Yes	لا / No	نعم / Yes	نعم / Yes	لا / No	لا / No	نعم / Yes	زيادة كتلة العضلات / Increase muscle mass, لإكمال الاحتياج اليومي من البروتين / To complete the protein need	متقطع او غير منتظم / Irregular	نعم / Yes	0.8-1g/kg of body weight / أكثر من ٨،. الي ١ جرام لكل كيلو من وزن الجسم	أيام التدريب / Workout days	من ٣-٤ اكواب / 3-4 cups	لا / No			من الانترنت / Internet, من المدرب / Coaches, من الممارسين او المتدربين بالنوادي / Trainees, هيئة الدواء والغذاء السعودية / SFDA	(البروتين الحيواني) مركز مصل اللبن Whey Concentrate, (البروتين الحيواني) عزل مصل اللبن Whey Isolate, الكرياتين Creatine, BCAA	Applied Nutrition, Muscle tech-Nitroutech	لا اعلم /I don't Know	لا اعلم /I don't Know	لا اعلم /I don't Know	نعم / Yes	نعم / Yes	لا / No	نعم / Yes	لا / No	نعم / Yes	نعم / Yes	نعم / Yes	نعم / Yes
2024-09-06 21:22:22	نعم قرأت معلومات المشاركة أعلاه و ارغب بالمشاركة في هذه الدراسة / Yes, I read the participation information above and I would like to participate in this study.	أنثى / Female	١٨-٢٥ سنه /25-18 years	جامعي / Bachelor	أعزب /Single	سعودي / Saudi	منطقة القصيم / Qassim	46	157	لا / No		لا / No				نعم / Yes	من وسائل التواصل الاجتماعي / Social media	نعم /Yes	لا اعلم /I don't Know	لا / No	لا / No	نعم / Yes	نعم / Yes	لا / No	لا / No
2024-09-06 22:14:52	نعم قرأت معلومات المشاركة أعلاه و ارغب بالمشاركة في هذه الدراسة / Yes, I read the participation information above and I would like to participate in this study.	ذكر /Male	٢٦-٣٥ سنه / 35-26 years	جامعي / Bachelor	أعزب /Single	سعودي / Saudi	منطقة الرياض / Riyadh	70	177	لا / No		نعم / Yes	من ١-٣ مرات بالاسبوع / 1-3 days a week	في الخارج / Out side	متوسط / Intermediate	نعم / Yes	من الانترنت / Internet, من الأصدقاء / Friends, من وسائل التواصل الاجتماعي / Social media	لا / No	لا / No	نعم / Yes	نعم / Yes	نعم / Yes	لا / No	لا اعلم /I don't Know	نعم / Yes	تحسين الأداء / Enhance performance, زيادة كتلة العضلات / Increase muscle mass, لإكمال الاحتياج اليومي من البروتين / To complete the protein need	٣-٤ أشهر / 3-4 months	نعم / Yes	0.8-1g/kg of body weight / أكثر من ٨،. الي ١ جرام لكل كيلو من وزن الجسم	أيام التدريب / Workout days	من ٥-٦ اكواب / 5-6 cups	لا / No			من الانترنت / Internet, من الأصدقاء / Friends, من الممارسين او المتدربين بالنوادي / Trainees, من وسائل التواصل الاجتماعي / Social media	(البروتين الحيواني) عزل مصل اللبن Whey Isolate	Optimum Nutrition	لا اعلم /I don't Know	لا اعلم /I don't Know	لا اعلم /I don't Know	لا اعلم /I don't Know	لا اعلم /I don't Know	لا اعلم /I don't Know	نعم / Yes	نعم / Yes	نعم / Yes	لا اعلم /I don't Know	لا اعلم /I don't Know	لا اعلم /I don't Know
2024-09-07 01:19:07	نعم قرأت معلومات المشاركة أعلاه و ارغب بالمشاركة في هذه الدراسة / Yes, I read the participation information above and I would like to participate in this study.	أنثى / Female	١٨-٢٥ سنه /25-18 years	جامعي / Bachelor	أعزب /Single	سعودي / Saudi	منطقة القصيم / Qassim	58	160	لا / No		نعم / Yes	من ٥-٧ مرات بالاسبوع / 5-7 days a week	في النادي / At the gym, في المنزل / At your house	متقدم / Advanced	نعم / Yes	من الانترنت / Internet	نعم /Yes	لا / No	لا / No	لا / No	نعم / Yes	نعم / Yes	لا / No	نعم / Yes	تحسين الأداء / Enhance performance, زيادة كتلة العضلات / Increase muscle mass, لإكمال الاحتياج اليومي من البروتين / To complete the protein need	أكثر من ٦ شهور / More than 6 months	نعم / Yes	0.8-1g/kg of body weight / أكثر من ٨،. الي ١ جرام لكل كيلو من وزن الجسم	غير محدد / Not consistent	من ٧-٨ اكواب / 7-8 cups	لا / No			من الانترنت / Internet, من الممارسين او المتدربين بالنوادي / Trainees, من وسائل التواصل الاجتماعي / Social media	(البروتين الحيواني) مركز مصل اللبن Whey Concentrate, BCAA	أخرى	لا اعلم /I don't Know	لا اعلم /I don't Know	نعم / Yes	نعم / Yes	لا اعلم /I don't Know	لا / No	نعم / Yes	نعم / Yes	لا / No	لا / No	لا / No	لا اعلم /I don't Know
2024-09-07 02:20:11	نعم قرأت معلومات المشاركة أعلاه و ارغب بالمشاركة في هذه الدراسة / Yes, I read the participation information above and I would like to participate in this study.	أنثى / Female	١٨-٢٥ سنه /25-18 years	دراسات عليا / Post Graduate	أعزب /Single	سعودي / Saudi	منطقة القصيم / Qassim	52	168	لا / No		نعم / Yes	من ٣-٥ مرات بالاسبوع / 3-5 days a week	في النادي / At the gym, في المنزل / At your house	متوسط / Intermediate	نعم / Yes	من الأصدقاء / Friends, من وسائل التواصل الاجتماعي / Social media	نعم /Yes	لا / No	لا / No	لا / No	نعم / Yes	نعم / Yes	نعم / Yes	نعم / Yes	لإكمال الاحتياج اليومي من البروتين / To complete the protein need	متقطع او غير منتظم / Irregular	لا / No	2-2.5g/kg of body weight / من ٢ الي ٢.٥ جرام لكل كيلو من وزن الجسم	غير محدد / Not consistent	من ٣-٤ اكواب / 3-4 cups	لا / No			من الأصدقاء / Friends, من وسائل التواصل الاجتماعي / Social media	(البروتين الحيواني) عزل مصل اللبن Whey Isolate	MYPROTEIN, أخرى	لا / No	لا / No	لا / No	نعم / Yes	لا اعلم /I don't Know	لا / No	نعم / Yes	نعم / Yes	نعم / Yes	لا / No	لا / No	لا اعلم /I don't Know
2024-09-07 13:24:14	نعم قرأت معلومات المشاركة أعلاه و ارغب بالمشاركة في هذه الدراسة / Yes, I read the participation information above and I would like to participate in this study.	أنثى / Female	١٨-٢٥ سنه /25-18 years	جامعي / Bachelor	أعزب /Single	سعودي / Saudi	منطقة القصيم / Qassim	53	160	لا / No		لا / No				نعم / Yes	من وسائل التواصل الاجتماعي / Social media	نعم /Yes	لا / No	نعم / Yes	لا / No	لا / No	نعم / Yes	لا / No	لا / No
2024-09-07 16:47:39	نعم قرأت معلومات المشاركة أعلاه و ارغب بالمشاركة في هذه الدراسة / Yes, I read the participation information above and I would like to participate in this study.	ذكر /Male	١٨-٢٥ سنه /25-18 years	جامعي / Bachelor	أعزب /Single	سعودي / Saudi	منطقة القصيم / Qassim	91	173	نعم / Yes	أخرى / others	لا / No				لا / No		لا / No	لا / No	لا / No	نعم / Yes	لا اعلم /I don't Know	لا / No	لا اعلم /I don't Know	لا / No
2024-09-07 16:50:52	نعم قرأت معلومات المشاركة أعلاه و ارغب بالمشاركة في هذه الدراسة / Yes, I read the participation information above and I would like to participate in this study.	ذكر /Male	١٨-٢٥ سنه /25-18 years	ثانوي / Highschool	أعزب /Single	غير سعودي / non-Saudi	منطقة القصيم / Qassim	78	178	لا / No		نعم / Yes	من ٣-٥ مرات بالاسبوع / 3-5 days a week	في النادي / At the gym	متوسط / Intermediate	نعم / Yes	من الأصدقاء / Friends, من وسائل التواصل الاجتماعي / Social media	لا / No	لا / No	لا اعلم /I don't Know	لا اعلم /I don't Know	نعم / Yes	نعم / Yes	لا / No	نعم / Yes	تحسين الأداء / Enhance performance, استبدال العناصر الغذائية / Replace nutrients, زيادة كتلة العضلات / Increase muscle mass, لإكمال الاحتياج اليومي من البروتين / To complete the protein need	متقطع او غير منتظم / Irregular	نعم / Yes	0.8-1g/kg of body weight / أكثر من ٨،. الي ١ جرام لكل كيلو من وزن الجسم	أيام التدريب / Workout days	من ٧-٨ اكواب / 7-8 cups	لا اعلم /I don't Know			من الانترنت / Internet, من الأصدقاء / Friends, من الممارسين او المتدربين بالنوادي / Trainees, من وسائل التواصل الاجتماعي / Social media	(البروتين الحيواني) عزل مصل اللبن Whey Isolate, (البروتين الحيواني) بروتين لحم البقر Beef Protein	Applied Nutrition, MYPROTEIN	لا اعلم /I don't Know	لا / No	نعم / Yes	نعم / Yes	لا اعلم /I don't Know	لا / No	نعم / Yes	نعم / Yes	نعم / Yes	نعم / Yes	لا / No	لا اعلم /I don't Know
2024-09-07 16:52:55	نعم قرأت معلومات المشاركة أعلاه و ارغب بالمشاركة في هذه الدراسة / Yes, I read the participation information above and I would like to participate in this study.	ذكر /Male	١٨-٢٥ سنه /25-18 years	ثانوي / Highschool	أعزب /Single	سعودي / Saudi	منطقة القصيم / Qassim	70	177	لا / No		نعم / Yes	من ٣-٥ مرات بالاسبوع / 3-5 days a week	في النادي / At the gym	متوسط / Intermediate	نعم / Yes	من الانترنت / Internet, من المدرب / Coaches, من وسائل التواصل الاجتماعي / Social media	لا / No	لا / No	لا / No	لا / No	نعم / Yes	لا / No	لا اعلم /I don't Know	نعم / Yes	تحسين الأداء / Enhance performance, استبدال العناصر الغذائية / Replace nutrients, لإكمال الاحتياج اليومي من البروتين / To complete the protein need	متقطع او غير منتظم / Irregular	نعم / Yes	2-2.5g/kg of body weight / من ٢ الي ٢.٥ جرام لكل كيلو من وزن الجسم	أيام التدريب / Workout days	من ٣-٤ اكواب / 3-4 cups	لا / No			من الانترنت / Internet, من المدرب / Coaches, من الأصدقاء / Friends, من الممارسين او المتدربين بالنوادي / Trainees	(البروتين الحيواني) الكازين بروتين الحليب Casein/ Milk Protein	أخرى	لا اعلم /I don't Know	لا اعلم /I don't Know	لا اعلم /I don't Know	نعم / Yes	لا اعلم /I don't Know	لا / No	نعم / Yes	نعم / Yes	لا اعلم /I don't Know	لا / No	لا / No	لا اعلم /I don't Know
2024-09-07 16:55:02	نعم قرأت معلومات المشاركة أعلاه و ارغب بالمشاركة في هذه الدراسة / Yes, I read the participation information above and I would like to participate in this study.	ذكر /Male	٢٦-٣٥ سنه / 35-26 years	جامعي / Bachelor	أعزب /Single	سعودي / Saudi	منطقة القصيم / Qassim	63	163	لا / No		لا / No				نعم / Yes	اخرى / Others	نعم /Yes	لا / No	لا / No	لا / No	نعم / Yes	نعم / Yes	لا / No	نعم / Yes	استبدال العناصر الغذائية / Replace nutrients, نقص الوزن / Lose weight, السيطرة على الشهية / Appetite control, لإكمال الاحتياج اليومي من البروتين / To complete the protein need	متقطع او غير منتظم / Irregular	نعم / Yes	0.8-1g/kg of body weight / أكثر من ٨،. الي ١ جرام لكل كيلو من وزن الجسم	غير محدد / Not consistent	من ٧-٨ اكواب / 7-8 cups	لا / No			هيئة الدواء والغذاء السعودية / SFDA, وزارة الصحة السعودية / Ministry of health	(البروتين الحيواني) بروتين لحم البقر Beef Protein, الكرياتين Creatine, BCAA	Body builder, أخرى	لا / No	لا / No	نعم / Yes	نعم / Yes	نعم / Yes	نعم / Yes	نعم / Yes	نعم / Yes	نعم / Yes	لا اعلم /I don't Know	نعم / Yes	نعم / Yes
2024-09-07 17:08:27	نعم قرأت معلومات المشاركة أعلاه و ارغب بالمشاركة في هذه الدراسة / Yes, I read the participation information above and I would like to participate in this study.	ذكر /Male	١٨-٢٥ سنه /25-18 years	ثانوي / Highschool	أعزب /Single	سعودي / Saudi	منطقة القصيم / Qassim	70	169	لا / No		نعم / Yes	من ٣-٥ مرات بالاسبوع / 3-5 days a week	في النادي / At the gym	متوسط / Intermediate	نعم / Yes	من وسائل التواصل الاجتماعي / Social media	نعم /Yes	لا / No	لا / No	لا / No	لا اعلم /I don't Know	نعم / Yes	لا / No	نعم / Yes	لإكمال الاحتياج اليومي من البروتين / To complete the protein need	متقطع او غير منتظم / Irregular	نعم / Yes	2-2.5g/kg of body weight / من ٢ الي ٢.٥ جرام لكل كيلو من وزن الجسم	كل يوم / Everyday	أكثر من ٨ اكواب / More than 8 cups	لا / No			من الانترنت / Internet	(البروتين الحيواني) عزل مصل اللبن Whey Isolate	Optimum Nutrition	لا / No	لا / No	نعم / Yes	نعم / Yes	لا اعلم /I don't Know	نعم / Yes	نعم / Yes	نعم / Yes	نعم / Yes	نعم / Yes	نعم / Yes	نعم / Yes
2024-09-07 17:41:39	نعم قرأت معلومات المشاركة أعلاه و ارغب بالمشاركة في هذه الدراسة / Yes, I read the participation information above and I would like to participate in this study.	ذكر /Male	١٨-٢٥ سنه /25-18 years	ثانوي / Highschool	أعزب /Single	سعودي / Saudi	منطقة القصيم / Qassim	105	175	لا / No		نعم / Yes	من ٣-٥ مرات بالاسبوع / 3-5 days a week	في النادي / At the gym	متوسط / Intermediate	نعم / Yes	من المدرب / Coaches, من وسائل التواصل الاجتماعي / Social media	نعم /Yes	لا / No	نعم / Yes	لا / No	نعم / Yes	لا / No	لا / No	نعم / Yes	تحسين الأداء / Enhance performance, حرق الدهون / Burn fats, نقص الوزن / Lose weight, زيادة الطاقة / Increase Energy, لإكمال الاحتياج اليومي من البروتين / To complete the protein need	أكثر من ٦ شهور / More than 6 months	نعم / Yes	0.8-1g/kg of body weight / أكثر من ٨،. الي ١ جرام لكل كيلو من وزن الجسم	أيام التدريب / Workout days	من ٧-٨ اكواب / 7-8 cups	لا / No			من الممارسين او المتدربين بالنوادي / Trainees, هيئة الدواء والغذاء السعودية / SFDA, وزارة الصحة السعودية / Ministry of health	(البروتين الحيواني) الكازين بروتين الحليب Casein/ Milk Protein	Muscle tech-Nitroutech, Labrada	لا اعلم /I don't Know	لا / No	لا / No	لا / No	لا / No	لا / No	نعم / Yes	لا / No	لا / No	نعم / Yes	لا / No	نعم / Yes
2024-09-07 17:42:57	نعم قرأت معلومات المشاركة أعلاه و ارغب بالمشاركة في هذه الدراسة / Yes, I read the participation information above and I would like to participate in this study.	ذكر /Male	١٨-٢٥ سنه /25-18 years	ثانوي / Highschool	أعزب /Single	غير سعودي / non-Saudi	منطقة القصيم / Qassim	75	176	لا / No		لا / No				نعم / Yes	من الانترنت / Internet, من المدرب / Coaches	لا / No	نعم / Yes	نعم / Yes	لا / No	لا / No	لا / No	لا / No	لا / No
2024-09-07 17:56:00	نعم قرأت معلومات المشاركة أعلاه و ارغب بالمشاركة في هذه الدراسة / Yes, I read the participation information above and I would like to participate in this study.	ذكر /Male	١٨-٢٥ سنه /25-18 years	جامعي / Bachelor	أعزب /Single	سعودي / Saudi	منطقة القصيم / Qassim	93	172	لا / No		لا / No				نعم / Yes	من الانترنت / Internet, من الأصدقاء / Friends	نعم /Yes	لا اعلم /I don't Know	لا / No	نعم / Yes	نعم / Yes	لا / No	لا / No	لا / No
2024-09-07 19:57:36	نعم قرأت معلومات المشاركة أعلاه و ارغب بالمشاركة في هذه الدراسة / Yes, I read the participation information above and I would like to participate in this study.	أنثى / Female	١٨-٢٥ سنه /25-18 years	جامعي / Bachelor	أعزب /Single	سعودي / Saudi	منطقة القصيم / Qassim	46	161	لا / No		لا / No				نعم / Yes	من الانترنت / Internet, من الأصدقاء / Friends, من وسائل التواصل الاجتماعي / Social media	لا / No	لا / No	لا / No	نعم / Yes	نعم / Yes	لا / No	لا / No	لا / No
2024-09-07 20:37:38	نعم قرأت معلومات المشاركة أعلاه و ارغب بالمشاركة في هذه الدراسة / Yes, I read the participation information above and I would like to participate in this study.	أنثى / Female	١٨-٢٥ سنه /25-18 years	جامعي / Bachelor	أعزب /Single	سعودي / Saudi	منطقة القصيم / Qassim	54	163	لا / No		لا / No				نعم / Yes	من الانترنت / Internet, من وسائل التواصل الاجتماعي / Social media	لا / No	لا / No	نعم / Yes	لا / No	لا / No	نعم / Yes	لا / No	لا / No
2024-09-08 11:53:07	نعم قرأت معلومات المشاركة أعلاه و ارغب بالمشاركة في هذه الدراسة / Yes, I read the participation information above and I would like to participate in this study.	أنثى / Female	١٨-٢٥ سنه /25-18 years	جامعي / Bachelor	أعزب /Single	سعودي / Saudi	منطقة القصيم / Qassim	50	169	لا / No		نعم / Yes	من ٣-٥ مرات بالاسبوع / 3-5 days a week	في النادي / At the gym	متقدم / Advanced	نعم / Yes	من الانترنت / Internet	نعم /Yes	لا / No	نعم / Yes	نعم / Yes	نعم / Yes	لا / No	لا / No	نعم / Yes	تحسين الأداء / Enhance performance, لإكمال الاحتياج اليومي من البروتين / To complete the protein need	أكثر من ٦ شهور / More than 6 months	نعم / Yes	2-2.5g/kg of body weight / من ٢ الي ٢.٥ جرام لكل كيلو من وزن الجسم	غير محدد / Not consistent	من ٣-٤ اكواب / 3-4 cups	لا / No			من الانترنت / Internet	(البروتين الحيواني) مركز مصل اللبن Whey Concentrate, الكرياتين Creatine	Optimum Nutrition, MYPROTEIN	لا / No	لا / No	لا / No	نعم / Yes	لا اعلم /I don't Know	نعم / Yes	نعم / Yes	نعم / Yes	نعم / Yes	لا / No	لا اعلم /I don't Know	نعم / Yes
2024-09-08 12:26:37	نعم قرأت معلومات المشاركة أعلاه و ارغب بالمشاركة في هذه الدراسة / Yes, I read the participation information above and I would like to participate in this study.	ذكر /Male	١٨-٢٥ سنه /25-18 years	ثانوي / Highschool	أعزب /Single	سعودي / Saudi	منطقة القصيم / Qassim	85	168	لا / No		لا / No				نعم / Yes	من الانترنت / Internet, من وسائل التواصل الاجتماعي / Social media, اخرى / Others	نعم /Yes	لا / No	نعم / Yes	لا / No	لا اعلم /I don't Know	لا / No	نعم / Yes	لا / No
2024-09-08 20:11:12	نعم قرأت معلومات المشاركة أعلاه و ارغب بالمشاركة في هذه الدراسة / Yes, I read the participation information above and I would like to participate in this study.	أنثى / Female	١٨-٢٥ سنه /25-18 years	جامعي / Bachelor	أعزب /Single	سعودي / Saudi	منطقة القصيم / Qassim	65	166	لا / No		لا / No				نعم / Yes	من الانترنت / Internet	لا / No	لا / No	لا اعلم /I don't Know	نعم / Yes	لا اعلم /I don't Know	لا / No	لا / No	لا / No
2024-09-08 20:48:20	نعم قرأت معلومات المشاركة أعلاه و ارغب بالمشاركة في هذه الدراسة / Yes, I read the participation information above and I would like to participate in this study.	ذكر /Male	١٨-٢٥ سنه /25-18 years	جامعي / Bachelor	أعزب /Single	سعودي / Saudi	منطقة القصيم / Qassim	61	174	لا / No		لا / No				لا / No		لا / No	لا / No	لا اعلم /I don't Know	لا / No	نعم / Yes	لا / No	لا / No	لا / No
2024-09-08 20:50:00	نعم قرأت معلومات المشاركة أعلاه و ارغب بالمشاركة في هذه الدراسة / Yes, I read the participation information above and I would like to participate in this study.	ذكر /Male	فوق ٤٥ سنه over 45 years	ثانوي / Highschool	متزوج /Married	سعودي / Saudi	منطقة القصيم / Qassim	87	170	نعم / Yes	ارتفاع ضغط الدم / High blood pressure	لا / No				لا / No		لا / No	لا / No	لا / No	نعم / Yes	نعم / Yes	لا / No	لا اعلم /I don't Know	لا / No
2024-09-09 02:28:10	نعم قرأت معلومات المشاركة أعلاه و ارغب بالمشاركة في هذه الدراسة / Yes, I read the participation information above and I would like to participate in this study.	أنثى / Female	١٨-٢٥ سنه /25-18 years	ثانوي / Highschool	أعزب /Single	سعودي / Saudi	منطقة القصيم / Qassim	60	163	لا / No		لا / No				لا / No		لا / No	نعم / Yes	لا / No	نعم / Yes	نعم / Yes	لا / No	نعم / Yes	لا / No
2024-09-09 08:40:35	نعم قرأت معلومات المشاركة أعلاه و ارغب بالمشاركة في هذه الدراسة / Yes, I read the participation information above and I would like to participate in this study.	أنثى / Female	١٨-٢٥ سنه /25-18 years	جامعي / Bachelor	أعزب /Single	سعودي / Saudi	منطقة القصيم / Qassim	60	159	لا / No		نعم / Yes	من ١-٣ مرات بالاسبوع / 1-3 days a week	في المنزل / At your house, في الخارج / Out side	مبتدئ / Beginner	نعم / Yes	من الانترنت / Internet, من المدرب / Coaches, من الأصدقاء / Friends, من وسائل التواصل الاجتماعي / Social media, اخرى / Others	نعم /Yes	لا / No	لا / No	نعم / Yes	لا اعلم /I don't Know	نعم / Yes	لا / No	لا / No
2024-09-09 19:21:23	نعم قرأت معلومات المشاركة أعلاه و ارغب بالمشاركة في هذه الدراسة / Yes, I read the participation information above and I would like to participate in this study.	أنثى / Female	٢٦-٣٥ سنه / 35-26 years	جامعي / Bachelor	متزوج /Married	سعودي / Saudi	منطقة القصيم / Qassim	52	159	لا / No		نعم / Yes	من ٣-٥ مرات بالاسبوع / 3-5 days a week	في النادي / At the gym	متقدم / Advanced	لا / No		نعم /Yes	نعم / Yes	لا اعلم /I don't Know	لا / No	لا / No	نعم / Yes	لا / No	لا / No
2024-09-09 20:11:39	نعم قرأت معلومات المشاركة أعلاه و ارغب بالمشاركة في هذه الدراسة / Yes, I read the participation information above and I would like to participate in this study.	أنثى / Female	٢٦-٣٥ سنه / 35-26 years	جامعي / Bachelor	متزوج /Married	سعودي / Saudi	منطقة القصيم / Qassim	62	159	لا / No		لا / No				لا / No		لا اعلم /I don't Know	لا / No	لا / No	لا اعلم /I don't Know	لا اعلم /I don't Know	لا / No	لا اعلم /I don't Know	نعم / Yes	حرق الدهون / Burn fats, زيادة كتلة العضلات / Increase muscle mass, نقص الوزن / Lose weight, السيطرة على الشهية / Appetite control, لإكمال الاحتياج اليومي من البروتين / To complete the protein need	متقطع او غير منتظم / Irregular	لا / No	لا اعلم /I don't Know	غير محدد / Not consistent	من ٥-٦ اكواب / 5-6 cups	لا اعلم /I don't Know			من الانترنت / Internet, من الأصدقاء / Friends, من الممارسين او المتدربين بالنوادي / Trainees	(البروتين الحيواني) مركز مصل اللبن Whey Concentrate	أخرى	لا اعلم /I don't Know	لا اعلم /I don't Know	لا اعلم /I don't Know	لا اعلم /I don't Know	لا اعلم /I don't Know	لا اعلم /I don't Know	نعم / Yes	نعم / Yes	نعم / Yes	لا / No	لا / No	لا اعلم /I don't Know
2024-09-09 21:17:58	نعم قرأت معلومات المشاركة أعلاه و ارغب بالمشاركة في هذه الدراسة / Yes, I read the participation information above and I would like to participate in this study.	أنثى / Female	فوق ٤٥ سنه over 45 years	ثانوي / Highschool	متزوج /Married	سعودي / Saudi	منطقة القصيم / Qassim	89	170	لا / No		لا / No				لا / No		نعم /Yes	لا اعلم /I don't Know	لا اعلم /I don't Know	نعم / Yes	لا اعلم /I don't Know	لا / No	لا / No	لا / No
2024-09-10 07:44:00	نعم قرأت معلومات المشاركة أعلاه و ارغب بالمشاركة في هذه الدراسة / Yes, I read the participation information above and I would like to participate in this study.	أنثى / Female	٢٦-٣٥ سنه / 35-26 years	دراسات عليا / Post Graduate	متزوج /Married	سعودي / Saudi	منطقة القصيم / Qassim	96	159	نعم / Yes	مرض السكر / Diabetes	لا / No				نعم / Yes	اخرى / Others	نعم /Yes	لا / No	لا / No	نعم / Yes	نعم / Yes	نعم / Yes	لا / No	لا / No
2024-09-10 16:53:57	نعم قرأت معلومات المشاركة أعلاه و ارغب بالمشاركة في هذه الدراسة / Yes, I read the participation information above and I would like to participate in this study.	أنثى / Female	١٨-٢٥ سنه /25-18 years	جامعي / Bachelor	أعزب /Single	سعودي / Saudi	منطقة القصيم / Qassim	52	161	لا / No		لا / No				نعم / Yes	من وسائل التواصل الاجتماعي / Social media	لا / No	لا / No	لا / No	لا اعلم /I don't Know	لا / No	نعم / Yes	لا / No	لا / No
2024-09-11 01:01:52	نعم قرأت معلومات المشاركة أعلاه و ارغب بالمشاركة في هذه الدراسة / Yes, I read the participation information above and I would like to participate in this study.	أنثى / Female	١٨-٢٥ سنه /25-18 years	جامعي / Bachelor	أعزب /Single	سعودي / Saudi	منطقة القصيم / Qassim	60	158	لا / No		لا / No				نعم / Yes	من الانترنت / Internet	نعم /Yes	لا / No	نعم / Yes	نعم / Yes	لا اعلم /I don't Know	لا / No	لا / No	لا / No
2024-09-11 19:31:57	نعم قرأت معلومات المشاركة أعلاه و ارغب بالمشاركة في هذه الدراسة / Yes, I read the participation information above and I would like to participate in this study.	ذكر /Male	٢٦-٣٥ سنه / 35-26 years	جامعي / Bachelor	أعزب /Single	غير سعودي / non-Saudi	منطقة القصيم / Qassim	81	160	لا / No		لا / No				لا / No		لا اعلم /I don't Know	لا اعلم /I don't Know	لا اعلم /I don't Know	لا اعلم /I don't Know	لا اعلم /I don't Know	لا / No	نعم / Yes	لا / No
2024-09-12 15:12:14	نعم قرأت معلومات المشاركة أعلاه و ارغب بالمشاركة في هذه الدراسة / Yes, I read the participation information above and I would like to participate in this study.	ذكر /Male	٢٦-٣٥ سنه / 35-26 years	جامعي / Bachelor	أعزب /Single	سعودي / Saudi	منطقة القصيم / Qassim	59	170	لا / No		نعم / Yes	من ٣-٥ مرات بالاسبوع / 3-5 days a week	في النادي / At the gym	متقدم / Advanced	نعم / Yes	من الانترنت / Internet, من المدرب / Coaches, من وسائل التواصل الاجتماعي / Social media	نعم /Yes	نعم / Yes	لا / No	لا / No	لا اعلم /I don't Know	نعم / Yes	لا / No	نعم / Yes	لإكمال الاحتياج اليومي من البروتين / To complete the protein need	أكثر من ٦ شهور / More than 6 months	نعم / Yes	2-2.5g/kg of body weight / من ٢ الي ٢.٥ جرام لكل كيلو من وزن الجسم	كل يوم / Everyday	أكثر من ٨ اكواب / More than 8 cups	لا / No			من الانترنت / Internet, من المدرب / Coaches, من الأصدقاء / Friends, من وسائل التواصل الاجتماعي / Social media	(البروتين الحيواني) بروتين لحم البقر Beef Protein, الكرياتين Creatine, BCAA	أخرى	لا / No	لا / No	لا اعلم /I don't Know	نعم / Yes	لا اعلم /I don't Know	نعم / Yes	نعم / Yes	لا / No	لا / No	نعم / Yes	لا / No	نعم / Yes
2024-09-14 13:03:30	نعم قرأت معلومات المشاركة أعلاه و ارغب بالمشاركة في هذه الدراسة / Yes, I read the participation information above and I would like to participate in this study.	أنثى / Female	١٨-٢٥ سنه /25-18 years	جامعي / Bachelor	أعزب /Single	سعودي / Saudi	منطقة حائل / Hail	115	156	لا / No		لا / No				لا / No		لا اعلم /I don't Know	لا اعلم /I don't Know	لا اعلم /I don't Know	لا اعلم /I don't Know	لا اعلم /I don't Know	لا / No	لا / No	لا / No
2024-09-14 17:44:49	نعم قرأت معلومات المشاركة أعلاه و ارغب بالمشاركة في هذه الدراسة / Yes, I read the participation information above and I would like to participate in this study.	أنثى / Female	١٨-٢٥ سنه /25-18 years	جامعي / Bachelor	أعزب /Single	سعودي / Saudi	منطقة القصيم / Qassim	65	167	لا / No		لا / No				لا / No		لا / No	لا / No	نعم / Yes	لا / No	لا اعلم /I don't Know	لا / No	لا / No	لا / No
2024-09-15 18:13:28	نعم قرأت معلومات المشاركة أعلاه و ارغب بالمشاركة في هذه الدراسة / Yes, I read the participation information above and I would like to participate in this study.	أنثى / Female	١٨-٢٥ سنه /25-18 years	جامعي / Bachelor	أعزب /Single	سعودي / Saudi	منطقة القصيم / Qassim	55	155	لا / No		نعم / Yes	من ٥-٧ مرات بالاسبوع / 5-7 days a week	في النادي / At the gym	متقدم / Advanced	لا / No		نعم /Yes	نعم / Yes	لا / No	نعم / Yes	لا اعلم /I don't Know	لا / No	لا اعلم /I don't Know	نعم / Yes	تحسين الأداء / Enhance performance, استبدال العناصر الغذائية / Replace nutrients, حرق الدهون / Burn fats, زيادة كتلة العضلات / Increase muscle mass, نقص الوزن / Lose weight, زيادة الطاقة / Increase Energy, لإكمال الاحتياج اليومي من البروتين / To complete the protein need	من ١-٢ شهرين / 1-2 months	لا / No	0.8-1g/kg of body weight / أكثر من ٨،. الي ١ جرام لكل كيلو من وزن الجسم	أيام التدريب / Workout days	من ٧-٨ اكواب / 7-8 cups	لا اعلم /I don't Know			من الانترنت / Internet, من المدرب / Coaches, من وسائل التواصل الاجتماعي / Social media, وزارة الصحة السعودية / Ministry of health	(البروتين الحيواني) عزل مصل اللبن Whey Isolate, (البروتين الحيواني) الكازين بروتين الحليب Casein/ Milk Protein	Adonis, MYPROTEIN	لا اعلم /I don't Know	لا اعلم /I don't Know	نعم / Yes	لا اعلم /I don't Know	لا اعلم /I don't Know	لا اعلم /I don't Know	نعم / Yes	نعم / Yes	نعم / Yes	لا اعلم /I don't Know	لا / No	نعم / Yes
2024-09-17 02:44:31	نعم قرأت معلومات المشاركة أعلاه و ارغب بالمشاركة في هذه الدراسة / Yes, I read the participation information above and I would like to participate in this study.	أنثى / Female	٢٦-٣٥ سنه / 35-26 years	جامعي / Bachelor	أعزب /Single	سعودي / Saudi	منطقة القصيم / Qassim	83	160	لا / No		لا / No				نعم / Yes	من وسائل التواصل الاجتماعي / Social media	نعم /Yes	لا / No	لا / No	نعم / Yes	لا اعلم /I don't Know	نعم / Yes	لا / No	لا / No
2024-09-17 18:01:42	نعم قرأت معلومات المشاركة أعلاه و ارغب بالمشاركة في هذه الدراسة / Yes, I read the participation information above and I would like to participate in this study.	أنثى / Female	١٨-٢٥ سنه /25-18 years	جامعي / Bachelor	أعزب /Single	سعودي / Saudi	منطقة القصيم / Qassim	62	162.4	لا / No		لا / No				نعم / Yes	من الانترنت / Internet, اخرى / Others	لا / No	لا / No	لا / No	لا / No	لا / No	نعم / Yes	لا / No	لا / No
2024-09-18 14:06:49	نعم قرأت معلومات المشاركة أعلاه و ارغب بالمشاركة في هذه الدراسة / Yes, I read the participation information above and I would like to participate in this study.	أنثى / Female	١٨-٢٥ سنه /25-18 years	جامعي / Bachelor	أعزب /Single	سعودي / Saudi	منطقة مكه المكرمة / Makkah	50	158	لا / No		لا / No				نعم / Yes	من الانترنت / Internet, من الأصدقاء / Friends, من وسائل التواصل الاجتماعي / Social media, اخرى / Others	لا اعلم /I don't Know	لا / No	لا / No	لا اعلم /I don't Know	نعم / Yes	لا / No	لا / No	لا / No
2024-09-18 15:21:08	نعم قرأت معلومات المشاركة أعلاه و ارغب بالمشاركة في هذه الدراسة / Yes, I read the participation information above and I would like to participate in this study.	أنثى / Female	١٨-٢٥ سنه /25-18 years	جامعي / Bachelor	أعزب /Single	سعودي / Saudi	منطقة مكه المكرمة / Makkah	45	150	لا / No		لا / No				نعم / Yes	من الانترنت / Internet, من وسائل التواصل الاجتماعي / Social media, اخرى / Others	لا / No	لا / No	لا / No	لا / No	لا اعلم /I don't Know	نعم / Yes	لا / No	نعم / Yes	استبدال العناصر الغذائية / Replace nutrients, زيادة كتلة العضلات / Increase muscle mass, لإكمال الاحتياج اليومي من البروتين / To complete the protein need	متقطع او غير منتظم / Irregular	نعم / Yes	0.8-1g/kg of body weight / أكثر من ٨،. الي ١ جرام لكل كيلو من وزن الجسم	غير محدد / Not consistent	من ١-٢ كوب / cups 1-2	نعم / Yes	مشاكل في الجهاز الهضمي / GI problems	لا / No	من الانترنت / Internet, من الأصدقاء / Friends, من وسائل التواصل الاجتماعي / Social media, وزارة الصحة السعودية / Ministry of health	(البروتين الحيواني) عزل مصل اللبن Whey Isolate, BCAA	أخرى	نعم / Yes	لا / No	نعم / Yes	نعم / Yes	نعم / Yes	نعم / Yes	نعم / Yes	نعم / Yes	نعم / Yes	نعم / Yes	نعم / Yes	لا / No
2024-09-18 18:12:49	نعم قرأت معلومات المشاركة أعلاه و ارغب بالمشاركة في هذه الدراسة / Yes, I read the participation information above and I would like to participate in this study.	أنثى / Female	١٨-٢٥ سنه /25-18 years	جامعي / Bachelor	أعزب /Single	سعودي / Saudi	منطقة القصيم / Qassim	47	151	لا / No		لا / No				نعم / Yes	من وسائل التواصل الاجتماعي / Social media	لا / No	لا / No	نعم / Yes	نعم / Yes	لا / No	نعم / Yes	لا / No	لا / No
2024-09-18 19:53:12	نعم قرأت معلومات المشاركة أعلاه و ارغب بالمشاركة في هذه الدراسة / Yes, I read the participation information above and I would like to participate in this study.	أنثى / Female	١٨-٢٥ سنه /25-18 years	جامعي / Bachelor	أعزب /Single	سعودي / Saudi	منطقة مكه المكرمة / Makkah	42	170	لا / No		نعم / Yes	من ١-٣ مرات بالاسبوع / 1-3 days a week	في المنزل / At your house	مبتدئ / Beginner	نعم / Yes	من الانترنت / Internet, من وسائل التواصل الاجتماعي / Social media	لا اعلم /I don't Know	لا / No	لا / No	لا اعلم /I don't Know	نعم / Yes	لا / No	لا / No	لا / No
2024-09-18 21:35:21	نعم قرأت معلومات المشاركة أعلاه و ارغب بالمشاركة في هذه الدراسة / Yes, I read the participation information above and I would like to participate in this study.	أنثى / Female	١٨-٢٥ سنه /25-18 years	جامعي / Bachelor	أعزب /Single	سعودي / Saudi	منطقة مكه المكرمة / Makkah	54	156	لا / No		لا / No				نعم / Yes	من الانترنت / Internet, من وسائل التواصل الاجتماعي / Social media, اخرى / Others	لا / No	لا / No	لا / No	نعم / Yes	لا اعلم /I don't Know	نعم / Yes	لا / No	لا / No
2024-09-19 15:00:08	نعم قرأت معلومات المشاركة أعلاه و ارغب بالمشاركة في هذه الدراسة / Yes, I read the participation information above and I would like to participate in this study.	أنثى / Female	٢٦-٣٥ سنه / 35-26 years	دراسات عليا / Post Graduate	أعزب /Single	سعودي / Saudi	منطقة مكه المكرمة / Makkah	48	153	لا / No		لا / No				نعم / Yes	اخرى / Others	نعم /Yes	نعم / Yes	لا / No	لا / No	لا / No	نعم / Yes	لا / No	نعم / Yes	استبدال العناصر الغذائية / Replace nutrients, لإكمال الاحتياج اليومي من البروتين / To complete the protein need	متقطع او غير منتظم / Irregular	نعم / Yes	0.8-1g/kg of body weight / أكثر من ٨،. الي ١ جرام لكل كيلو من وزن الجسم	غير محدد / Not consistent	من ٥-٦ اكواب / 5-6 cups	لا اعلم /I don't Know			هيئة الدواء والغذاء السعودية / SFDA, وزارة الصحة السعودية / Ministry of health, أخرى / Others	(البروتين الحيواني) مصل اللبن هيدروليزات Whey hydrolysate, (البروتين الحيواني) بروتين بياض البيض Egg White Protein	أخرى	نعم / Yes	نعم / Yes	نعم / Yes	نعم / Yes	نعم / Yes	لا / No	نعم / Yes	نعم / Yes	نعم / Yes	لا اعلم /I don't Know	لا / No	لا / No
2024-09-19 15:01:57	نعم قرأت معلومات المشاركة أعلاه و ارغب بالمشاركة في هذه الدراسة / Yes, I read the participation information above and I would like to participate in this study.	أنثى / Female	١٨-٢٥ سنه /25-18 years	جامعي / Bachelor	أعزب /Single	سعودي / Saudi	منطقة الرياض / Riyadh	65	166	لا / No		لا / No				نعم / Yes	من الانترنت / Internet, من الأصدقاء / Friends, من وسائل التواصل الاجتماعي / Social media, اخرى / Others	لا / No	نعم / Yes	لا / No	نعم / Yes	نعم / Yes	لا / No	لا اعلم /I don't Know	نعم / Yes	لإكمال الاحتياج اليومي من البروتين / To complete the protein need	أكثر من ٦ شهور / More than 6 months	لا / No	لا اعلم /I don't Know	غير محدد / Not consistent	من ٥-٦ اكواب / 5-6 cups	لا / No			من الانترنت / Internet, أخرى / Others	(البروتين الحيواني) مركز مصل اللبن Whey Concentrate	أخرى	لا اعلم /I don't Know	لا اعلم /I don't Know	لا اعلم /I don't Know	لا اعلم /I don't Know	لا اعلم /I don't Know	لا اعلم /I don't Know	لا / No	لا اعلم /I don't Know	لا / No	لا / No	لا / No	نعم / Yes
2024-09-19 15:03:17	نعم قرأت معلومات المشاركة أعلاه و ارغب بالمشاركة في هذه الدراسة / Yes, I read the participation information above and I would like to participate in this study.	أنثى / Female	فوق ٤٥ سنه over 45 years	جامعي / Bachelor	متزوج /Married	سعودي / Saudi	منطقة الرياض / Riyadh	56	153	لا / No		نعم / Yes	من ٣-٥ مرات بالاسبوع / 3-5 days a week	في المنزل / At your house	مبتدئ / Beginner	نعم / Yes	من الأصدقاء / Friends	لا / No	لا / No	لا اعلم /I don't Know	نعم / Yes	نعم / Yes	لا / No	لا / No	نعم / Yes	زيادة كتلة العضلات / Increase muscle mass	متقطع او غير منتظم / Irregular	لا / No	لا اعلم /I don't Know	أيام التدريب / Workout days	من ١-٢ كوب / cups 1-2	لا اعلم /I don't Know			من الانترنت / Internet	(البروتين الحيواني) بروتين لحم البقر Beef Protein	أخرى	لا اعلم /I don't Know	لا اعلم /I don't Know	نعم / Yes	لا اعلم /I don't Know	لا اعلم /I don't Know	لا / No	نعم / Yes	نعم / Yes	نعم / Yes	نعم / Yes	نعم / Yes	لا اعلم /I don't Know
2024-09-19 15:30:36	نعم قرأت معلومات المشاركة أعلاه و ارغب بالمشاركة في هذه الدراسة / Yes, I read the participation information above and I would like to participate in this study.	أنثى / Female	فوق ٤٥ سنه over 45 years	جامعي / Bachelor	متزوج /Married	سعودي / Saudi	منطقة مكه المكرمة / Makkah	65	154	نعم / Yes	الغدة الدرقية /Thyroid, ارتفاع ضغط الدم / High blood pressure	لا / No				نعم / Yes	من وسائل التواصل الاجتماعي / Social media	لا اعلم /I don't Know	نعم / Yes	لا / No	نعم / Yes	نعم / Yes	لا / No	لا / No	لا / No
2024-09-19 16:17:13	نعم قرأت معلومات المشاركة أعلاه و ارغب بالمشاركة في هذه الدراسة / Yes, I read the participation information above and I would like to participate in this study.	أنثى / Female	فوق ٤٥ سنه over 45 years	جامعي / Bachelor	متزوج /Married	سعودي / Saudi	منطقة مكه المكرمة / Makkah	60	159	لا / No		لا / No				نعم / Yes	من الانترنت / Internet, من وسائل التواصل الاجتماعي / Social media	لا / No	لا / No	لا اعلم /I don't Know	نعم / Yes	لا اعلم /I don't Know	لا / No	لا / No	لا / No
2024-09-19 16:23:58	نعم قرأت معلومات المشاركة أعلاه و ارغب بالمشاركة في هذه الدراسة / Yes, I read the participation information above and I would like to participate in this study.	أنثى / Female	فوق ٤٥ سنه over 45 years	جامعي / Bachelor	متزوج /Married	سعودي / Saudi	منطقة مكه المكرمة / Makkah	95	162	لا / No		نعم / Yes	من ١-٣ مرات بالاسبوع / 1-3 days a week	في النادي / At the gym	متوسط / Intermediate	لا / No		لا / No	لا / No	لا اعلم /I don't Know	لا اعلم /I don't Know	لا / No	لا / No	لا اعلم /I don't Know	لا / No
2024-09-19 16:33:55	نعم قرأت معلومات المشاركة أعلاه و ارغب بالمشاركة في هذه الدراسة / Yes, I read the participation information above and I would like to participate in this study.	أنثى / Female	٢٦-٣٥ سنه / 35-26 years	جامعي / Bachelor	أعزب /Single	سعودي / Saudi	منطقة مكه المكرمة / Makkah	54	151	لا / No		لا / No				لا / No		نعم /Yes	لا / No	لا / No	لا / No	لا اعلم /I don't Know	لا / No	لا / No	لا / No
2024-09-19 17:48:12	نعم قرأت معلومات المشاركة أعلاه و ارغب بالمشاركة في هذه الدراسة / Yes, I read the participation information above and I would like to participate in this study.	أنثى / Female	٢٦-٣٥ سنه / 35-26 years	دراسات عليا / Post Graduate	متزوج /Married	سعودي / Saudi	منطقة الرياض / Riyadh	69	167	لا / No		نعم / Yes	من ١-٣ مرات بالاسبوع / 1-3 days a week	في المنزل / At your house	متقدم / Advanced	نعم / Yes	من الانترنت / Internet, اخرى / Others	نعم /Yes	لا / No	لا / No	لا / No	نعم / Yes	نعم / Yes	لا / No	نعم / Yes	زيادة كتلة العضلات / Increase muscle mass, لإكمال الاحتياج اليومي من البروتين / To complete the protein need	متقطع او غير منتظم / Irregular	نعم / Yes	0.8-1g/kg of body weight / أكثر من ٨،. الي ١ جرام لكل كيلو من وزن الجسم	أيام التدريب / Workout days	من ٧-٨ اكواب / 7-8 cups	لا / No			من الانترنت / Internet, أخرى / Others	(البروتين الحيواني) مركز مصل اللبن Whey Concentrate, (البروتين الحيواني) الكازين بروتين الحليب Casein/ Milk Protein	أخرى	نعم / Yes	لا اعلم /I don't Know	نعم / Yes	نعم / Yes	لا اعلم /I don't Know	نعم / Yes	نعم / Yes	لا / No	لا / No	لا اعلم /I don't Know	لا اعلم /I don't Know	لا اعلم /I don't Know
2024-09-19 20:36:23	نعم قرأت معلومات المشاركة أعلاه و ارغب بالمشاركة في هذه الدراسة / Yes, I read the participation information above and I would like to participate in this study.	أنثى / Female	٢٦-٣٥ سنه / 35-26 years	دراسات عليا / Post Graduate	أعزب /Single	سعودي / Saudi	منطقة الرياض / Riyadh	46	152	لا / No		نعم / Yes	من ٣-٥ مرات بالاسبوع / 3-5 days a week	في الخارج / Out side	متقدم / Advanced	نعم / Yes	من الأصدقاء / Friends	لا / No	نعم / Yes	لا / No	نعم / Yes	نعم / Yes	نعم / Yes	لا / No	نعم / Yes	تحسين الأداء / Enhance performance, استبدال العناصر الغذائية / Replace nutrients, زيادة كتلة العضلات / Increase muscle mass	متقطع او غير منتظم / Irregular	نعم / Yes	2-2.5g/kg of body weight / من ٢ الي ٢.٥ جرام لكل كيلو من وزن الجسم	غير محدد / Not consistent	من ٣-٤ اكواب / 3-4 cups	لا / No			من الانترنت / Internet, من المدرب / Coaches, من الأصدقاء / Friends	(البروتين الحيواني) عزل مصل اللبن Whey Isolate, (البروتين الحيواني) بروتين بياض البيض Egg White Protein, الكرياتين Creatine	Applied Nutrition, Optimum Nutrition, Dymatize	لا اعلم /I don't Know	لا اعلم /I don't Know	نعم / Yes	نعم / Yes	نعم / Yes	لا / No	نعم / Yes	نعم / Yes	لا اعلم /I don't Know	لا اعلم /I don't Know	لا / No	لا اعلم /I don't Know
2024-09-19 22:52:29	نعم قرأت معلومات المشاركة أعلاه و ارغب بالمشاركة في هذه الدراسة / Yes, I read the participation information above and I would like to participate in this study.	أنثى / Female	٣٦-٤٥ سنه / 45-36 years	دراسات عليا / Post Graduate	متزوج /Married	سعودي / Saudi	منطقة الرياض / Riyadh	53	159	لا / No		نعم / Yes	من ٣-٥ مرات بالاسبوع / 3-5 days a week	في النادي / At the gym, في المنزل / At your house, في الخارج / Out side	متوسط / Intermediate	نعم / Yes	من المدرب / Coaches, من الأصدقاء / Friends	لا / No	لا / No	لا / No	نعم / Yes	نعم / Yes	لا / No	لا اعلم /I don't Know	نعم / Yes	زيادة كتلة العضلات / Increase muscle mass	أكثر من ٦ شهور / More than 6 months	لا / No	لا اعلم /I don't Know	غير محدد / Not consistent	من ٣-٤ اكواب / 3-4 cups	لا / No			من الانترنت / Internet	(البروتين الحيواني) مركز مصل اللبن Whey Concentrate	أخرى	نعم / Yes	نعم / Yes	لا اعلم /I don't Know	لا اعلم /I don't Know	لا اعلم /I don't Know	لا اعلم /I don't Know	نعم / Yes	نعم / Yes	لا اعلم /I don't Know	نعم / Yes	نعم / Yes	لا / No
2024-09-19 23:01:06	نعم قرأت معلومات المشاركة أعلاه و ارغب بالمشاركة في هذه الدراسة / Yes, I read the participation information above and I would like to participate in this study.	أنثى / Female	٣٦-٤٥ سنه / 45-36 years	دراسات عليا / Post Graduate	متزوج /Married	سعودي / Saudi	منطقة الرياض / Riyadh	73	170	لا / No		نعم / Yes	من ١-٣ مرات بالاسبوع / 1-3 days a week	في النادي / At the gym	متوسط / Intermediate	نعم / Yes	من المدرب / Coaches, من الأصدقاء / Friends	نعم /Yes	نعم / Yes	نعم / Yes	نعم / Yes	لا اعلم /I don't Know	لا / No	لا / No	نعم / Yes	تحسين الأداء / Enhance performance, نقص الوزن / Lose weight, لإكمال الاحتياج اليومي من البروتين / To complete the protein need	متقطع او غير منتظم / Irregular	نعم / Yes	0.8-1g/kg of body weight / أكثر من ٨،. الي ١ جرام لكل كيلو من وزن الجسم	غير محدد / Not consistent	من ٣-٤ اكواب / 3-4 cups	لا / No			من الانترنت / Internet, من المدرب / Coaches	(البروتين الحيواني) عزل مصل اللبن Whey Isolate, (البروتين الحيواني) بروتين بياض البيض Egg White Protein, كارنيجن Carnigen	California Gold Nutrition	لا اعلم /I don't Know	لا اعلم /I don't Know	نعم / Yes	نعم / Yes	لا اعلم /I don't Know	نعم / Yes	لا / No	نعم / Yes	لا اعلم /I don't Know	لا اعلم /I don't Know	لا / No	لا اعلم /I don't Know
2024-09-19 23:03:31	نعم قرأت معلومات المشاركة أعلاه و ارغب بالمشاركة في هذه الدراسة / Yes, I read the participation information above and I would like to participate in this study.	ذكر /Male	٣٦-٤٥ سنه / 45-36 years	ثانوي / Highschool	أعزب /Single	سعودي / Saudi	منطقة الرياض / Riyadh	73	174	لا / No		نعم / Yes	من ٥-٧ مرات بالاسبوع / 5-7 days a week	في النادي / At the gym, في الخارج / Out side	متقدم / Advanced	نعم / Yes	من المدرب / Coaches, من الأصدقاء / Friends, من وسائل التواصل الاجتماعي / Social media	لا / No	نعم / Yes	لا / No	لا / No	لا / No	نعم / Yes	لا / No	نعم / Yes	زيادة كتلة العضلات / Increase muscle mass, زيادة الطاقة / Increase Energy, لإكمال الاحتياج اليومي من البروتين / To complete the protein need	متقطع او غير منتظم / Irregular	نعم / Yes	لا اعلم /I don't Know	أيام التدريب / Workout days	أكثر من ٨ اكواب / More than 8 cups	لا / No			من المدرب / Coaches, من الأصدقاء / Friends, من الممارسين او المتدربين بالنوادي / Trainees	(البروتين الحيواني) مركز مصل اللبن Whey Concentrate, الكرياتين Creatine, BCAA	Optimum Nutrition	لا / No	لا اعلم /I don't Know	نعم / Yes	لا اعلم /I don't Know	لا اعلم /I don't Know	لا / No	نعم / Yes	نعم / Yes	نعم / Yes	نعم / Yes	لا / No	لا اعلم /I don't Know
2024-09-19 23:12:26	نعم قرأت معلومات المشاركة أعلاه و ارغب بالمشاركة في هذه الدراسة / Yes, I read the participation information above and I would like to participate in this study.	ذكر /Male	فوق ٤٥ سنه over 45 years	جامعي / Bachelor	أعزب /Single	سعودي / Saudi	منطقة الرياض / Riyadh	90	185	لا / No		نعم / Yes	من ٣-٥ مرات بالاسبوع / 3-5 days a week	في المنزل / At your house	متوسط / Intermediate	نعم / Yes	من الانترنت / Internet, اخرى / Others	لا / No	لا / No	لا / No	لا / No	نعم / Yes	نعم / Yes	لا / No	نعم / Yes	تحسين الأداء / Enhance performance, استبدال العناصر الغذائية / Replace nutrients, حرق الدهون / Burn fats, زيادة كتلة العضلات / Increase muscle mass, نقص الوزن / Lose weight, السيطرة على الشهية / Appetite control, زيادة الطاقة / Increase Energy, لإكمال الاحتياج اليومي من البروتين / To complete the protein need	متقطع او غير منتظم / Irregular	نعم / Yes	0.8-1g/kg of body weight / أكثر من ٨،. الي ١ جرام لكل كيلو من وزن الجسم	أيام التدريب / Workout days	أكثر من ٨ اكواب / More than 8 cups	لا / No			من الانترنت / Internet, أخرى / Others	(البروتين الحيواني) مركز مصل اللبن Whey Concentrate, (البروتين الحيواني) عزل مصل اللبن Whey Isolate, (البروتين الحيواني) مصل اللبن هيدروليزات Whey hydrolysate, (البروتين الحيواني) بروتين بياض البيض Egg White Protein, (البروتين الحيواني) بروتين لحم البقر Beef Protein, (البروتين النباتي) Plant-based Protein, الكرياتين Creatine, BCAA, ال- كارنتين L-Carantine	Applied Nutrition, Optimum Nutrition, Basix, California Gold Nutrition, أخرى	نعم / Yes	نعم / Yes	نعم / Yes	نعم / Yes	نعم / Yes	لا / No	نعم / Yes	نعم / Yes	نعم / Yes	نعم / Yes	نعم / Yes	لا اعلم /I don't Know
2024-09-20 03:38:05	نعم قرأت معلومات المشاركة أعلاه و ارغب بالمشاركة في هذه الدراسة / Yes, I read the participation information above and I would like to participate in this study.	ذكر /Male	٣٦-٤٥ سنه / 45-36 years	جامعي / Bachelor	متزوج /Married	سعودي / Saudi	منطقة الرياض / Riyadh	61	177	لا / No		نعم / Yes	من ٣-٥ مرات بالاسبوع / 3-5 days a week	في النادي / At the gym	متقدم / Advanced	نعم / Yes	من الانترنت / Internet, من المدرب / Coaches, من الأصدقاء / Friends, من وسائل التواصل الاجتماعي / Social media	لا / No	لا / No	لا / No	نعم / Yes	نعم / Yes	نعم / Yes	لا / No	نعم / Yes	تحسين الأداء / Enhance performance, زيادة كتلة العضلات / Increase muscle mass, لإكمال الاحتياج اليومي من البروتين / To complete the protein need	متقطع او غير منتظم / Irregular	نعم / Yes	2-2.5g/kg of body weight / من ٢ الي ٢.٥ جرام لكل كيلو من وزن الجسم	أيام التدريب / Workout days	من ٧-٨ اكواب / 7-8 cups	لا / No			من الانترنت / Internet	(البروتين الحيواني) مركز مصل اللبن Whey Concentrate, الكرياتين Creatine, BCAA	Muscle tech-Nitroutech, Optimum Nutrition, Dymatize	لا / No	لا / No	نعم / Yes	نعم / Yes	لا اعلم /I don't Know	نعم / Yes	نعم / Yes	نعم / Yes	لا اعلم /I don't Know	لا اعلم /I don't Know	لا / No	لا اعلم /I don't Know
2024-09-20 05:42:35	نعم قرأت معلومات المشاركة أعلاه و ارغب بالمشاركة في هذه الدراسة / Yes, I read the participation information above and I would like to participate in this study.	ذكر /Male	٢٦-٣٥ سنه / 35-26 years	دراسات عليا / Post Graduate	متزوج /Married	غير سعودي / non-Saudi	منطقة الرياض / Riyadh	67.8	165	لا / No		نعم / Yes	من ٥-٧ مرات بالاسبوع / 5-7 days a week	في النادي / At the gym, في الخارج / Out side	متقدم / Advanced	نعم / Yes	من الانترنت / Internet	لا / No	لا / No	لا / No	نعم / Yes	نعم / Yes	لا / No	لا / No	نعم / Yes	لإكمال الاحتياج اليومي من البروتين / To complete the protein need	أكثر من ٦ شهور / More than 6 months	نعم / Yes	0.8-1g/kg of body weight / أكثر من ٨،. الي ١ جرام لكل كيلو من وزن الجسم	كل يوم / Everyday	من ٣-٤ اكواب / 3-4 cups	لا / No			من الانترنت / Internet	(البروتين الحيواني) عزل مصل اللبن Whey Isolate	Applied Nutrition, Muscle tech-Nitroutech, Optimum Nutrition, Dymatize, MYPROTEIN	نعم / Yes	لا / No	لا / No	نعم / Yes	نعم / Yes	لا / No	لا / No	نعم / Yes	لا / No	لا / No	لا / No	لا اعلم /I don't Know
2024-09-20 09:09:12	نعم قرأت معلومات المشاركة أعلاه و ارغب بالمشاركة في هذه الدراسة / Yes, I read the participation information above and I would like to participate in this study.	أنثى / Female	١٨-٢٥ سنه /25-18 years	جامعي / Bachelor	أعزب /Single	سعودي / Saudi	منطقة مكه المكرمة / Makkah	70	159	نعم / Yes	أخرى / others	نعم / Yes	من ٥-٧ مرات بالاسبوع / 5-7 days a week	في النادي / At the gym	متقدم / Advanced	نعم / Yes	من الأصدقاء / Friends	نعم /Yes	لا / No	لا / No	لا / No	نعم / Yes	نعم / Yes	لا / No	نعم / Yes	لإكمال الاحتياج اليومي من البروتين / To complete the protein need	متقطع او غير منتظم / Irregular	نعم / Yes	0.8-1g/kg of body weight / أكثر من ٨،. الي ١ جرام لكل كيلو من وزن الجسم	غير محدد / Not consistent	من ٥-٦ اكواب / 5-6 cups	لا / No			من الانترنت / Internet, من الأصدقاء / Friends	(البروتين الحيواني) بروتين لحم البقر Beef Protein	أخرى	لا / No	لا اعلم /I don't Know	لا اعلم /I don't Know	نعم / Yes	لا اعلم /I don't Know	لا اعلم /I don't Know	لا / No	لا اعلم /I don't Know	لا / No	لا اعلم /I don't Know	لا / No	لا اعلم /I don't Know
2024-09-20 10:28:25	نعم قرأت معلومات المشاركة أعلاه و ارغب بالمشاركة في هذه الدراسة / Yes, I read the participation information above and I would like to participate in this study.	ذكر /Male	٣٦-٤٥ سنه / 45-36 years	جامعي / Bachelor	أعزب /Single	غير سعودي / non-Saudi	منطقة الرياض / Riyadh	74	181	لا / No		نعم / Yes	من ٣-٥ مرات بالاسبوع / 3-5 days a week	في الخارج / Out side	متوسط / Intermediate	نعم / Yes	من الانترنت / Internet, من المدرب / Coaches, من الأصدقاء / Friends, من وسائل التواصل الاجتماعي / Social media	لا / No	لا / No	لا / No	نعم / Yes	لا اعلم /I don't Know	لا / No	لا / No	نعم / Yes	تحسين الأداء / Enhance performance, زيادة كتلة العضلات / Increase muscle mass, لإكمال الاحتياج اليومي من البروتين / To complete the protein need	اقل من شهر / Less than a month	لا / No	لا اعلم /I don't Know	غير محدد / Not consistent	من ٥-٦ اكواب / 5-6 cups	لا / No			من الانترنت / Internet, من الممارسين او المتدربين بالنوادي / Trainees, من وسائل التواصل الاجتماعي / Social media	(البروتين الحيواني) مركز مصل اللبن Whey Concentrate, (البروتين الحيواني) الكازين بروتين الحليب Casein/ Milk Protein, الكرياتين Creatine, BCAA	Athletic nutrition, Muscle tech-Nitroutech	نعم / Yes	نعم / Yes	نعم / Yes	نعم / Yes	نعم / Yes	لا / No	نعم / Yes	نعم / Yes	لا اعلم /I don't Know	لا / No	لا / No	لا اعلم /I don't Know
2024-09-20 11:32:15	نعم قرأت معلومات المشاركة أعلاه و ارغب بالمشاركة في هذه الدراسة / Yes, I read the participation information above and I would like to participate in this study.	أنثى / Female	٢٦-٣٥ سنه / 35-26 years	دراسات عليا / Post Graduate	متزوج /Married	سعودي / Saudi	منطقة الرياض / Riyadh	48	162	لا / No		نعم / Yes	من ١-٣ مرات بالاسبوع / 1-3 days a week	في النادي / At the gym	متقدم / Advanced	نعم / Yes	من المدرب / Coaches, من الأصدقاء / Friends	نعم /Yes	لا / No	لا / No	لا اعلم /I don't Know	لا اعلم /I don't Know	لا / No	لا / No	نعم / Yes	زيادة كتلة العضلات / Increase muscle mass, لإكمال الاحتياج اليومي من البروتين / To complete the protein need	متقطع او غير منتظم / Irregular	لا / No	لا اعلم /I don't Know	غير محدد / Not consistent	من ٥-٦ اكواب / 5-6 cups	لا / No			من الانترنت / Internet, من المدرب / Coaches, من الأصدقاء / Friends	(البروتين الحيواني) مركز مصل اللبن Whey Concentrate, (البروتين النباتي) Plant-based Protein	Optimum Nutrition	لا اعلم /I don't Know	لا اعلم /I don't Know	لا اعلم /I don't Know	لا اعلم /I don't Know	لا اعلم /I don't Know	نعم / Yes	لا / No	نعم / Yes	نعم / Yes	لا / No	لا / No	لا اعلم /I don't Know
2024-09-20 20:29:37	نعم قرأت معلومات المشاركة أعلاه و ارغب بالمشاركة في هذه الدراسة / Yes, I read the participation information above and I would like to participate in this study.	ذكر /Male	٢٦-٣٥ سنه / 35-26 years	جامعي / Bachelor	أعزب /Single	سعودي / Saudi	منطقة الرياض / Riyadh	70	171	نعم / Yes	مرض السكر / Diabetes	نعم / Yes	من ٥-٧ مرات بالاسبوع / 5-7 days a week	في النادي / At the gym	متقدم / Advanced	نعم / Yes	من الأصدقاء / Friends, من وسائل التواصل الاجتماعي / Social media, اخرى / Others	نعم /Yes	لا / No	لا / No	لا / No	نعم / Yes	لا / No	لا اعلم /I don't Know	لا / No
2024-09-20 21:33:54	نعم قرأت معلومات المشاركة أعلاه و ارغب بالمشاركة في هذه الدراسة / Yes, I read the participation information above and I would like to participate in this study.	ذكر /Male	٢٦-٣٥ سنه / 35-26 years	دراسات عليا / Post Graduate	متزوج /Married	سعودي / Saudi	منطقة مكه المكرمة / Makkah	74	174	لا / No		نعم / Yes	من ١-٣ مرات بالاسبوع / 1-3 days a week	في النادي / At the gym	متوسط / Intermediate	نعم / Yes	من المدرب / Coaches	لا / No	لا / No	لا / No	لا / No	نعم / Yes	نعم / Yes	لا / No	نعم / Yes	لإكمال الاحتياج اليومي من البروتين / To complete the protein need	متقطع او غير منتظم / Irregular	نعم / Yes	2-2.5g/kg of body weight / من ٢ الي ٢.٥ جرام لكل كيلو من وزن الجسم	أيام التدريب / Workout days	أكثر من ٨ اكواب / More than 8 cups	لا / No			من الانترنت / Internet, من المدرب / Coaches, من وسائل التواصل الاجتماعي / Social media	(البروتين الحيواني) مركز مصل اللبن Whey Concentrate, (البروتين الحيواني) عزل مصل اللبن Whey Isolate	أخرى	نعم / Yes	نعم / Yes	نعم / Yes	نعم / Yes	نعم / Yes	لا / No	نعم / Yes	نعم / Yes	لا / No	لا / No	لا / No	نعم / Yes
2024-09-20 22:05:03	نعم قرأت معلومات المشاركة أعلاه و ارغب بالمشاركة في هذه الدراسة / Yes, I read the participation information above and I would like to participate in this study.	ذكر /Male	٢٦-٣٥ سنه / 35-26 years	جامعي / Bachelor	متزوج /Married	سعودي / Saudi	منطقة الرياض / Riyadh	82	178	لا / No		نعم / Yes	من ٥-٧ مرات بالاسبوع / 5-7 days a week	في النادي / At the gym, في الخارج / Out side	متقدم / Advanced	نعم / Yes	من الانترنت / Internet, من الأصدقاء / Friends, من وسائل التواصل الاجتماعي / Social media, اخرى / Others	نعم /Yes	لا / No	لا / No	نعم / Yes	لا / No	نعم / Yes	لا / No	نعم / Yes	تحسين الأداء / Enhance performance, زيادة كتلة العضلات / Increase muscle mass, زيادة الطاقة / Increase Energy, لإكمال الاحتياج اليومي من البروتين / To complete the protein need	متقطع او غير منتظم / Irregular	نعم / Yes	2-2.5g/kg of body weight / من ٢ الي ٢.٥ جرام لكل كيلو من وزن الجسم	أيام التدريب / Workout days	أكثر من ٨ اكواب / More than 8 cups	نعم / Yes	أخرى / Other	نعم / Yes	من الانترنت / Internet, من المدرب / Coaches, من الأصدقاء / Friends, من وسائل التواصل الاجتماعي / Social media, وزارة الصحة السعودية / Ministry of health, أخرى / Others	(البروتين الحيواني) مركز مصل اللبن Whey Concentrate, (البروتين الحيواني) عزل مصل اللبن Whey Isolate, BCAA	Muscle tech-Nitroutech, Body builder	لا اعلم /I don't Know	نعم / Yes	نعم / Yes	نعم / Yes	لا اعلم /I don't Know	لا اعلم /I don't Know	نعم / Yes	نعم / Yes	نعم / Yes	لا اعلم /I don't Know	لا / No	لا / No
2024-09-20 22:48:23	نعم قرأت معلومات المشاركة أعلاه و ارغب بالمشاركة في هذه الدراسة / Yes, I read the participation information above and I would like to participate in this study.	ذكر /Male	٢٦-٣٥ سنه / 35-26 years	ثانوي / Highschool	متزوج /Married	سعودي / Saudi	منطقة الشرقية / Eastern	120	180	لا / No		لا / No				نعم / Yes	من المدرب / Coaches	لا / No	نعم / Yes	لا / No	لا / No	نعم / Yes	لا / No	لا اعلم /I don't Know	نعم / Yes	لإكمال الاحتياج اليومي من البروتين / To complete the protein need	متقطع او غير منتظم / Irregular	نعم / Yes	2-2.5g/kg of body weight / من ٢ الي ٢.٥ جرام لكل كيلو من وزن الجسم	أيام التدريب / Workout days	من ٣-٤ اكواب / 3-4 cups	لا / No			من الانترنت / Internet, من المدرب / Coaches	(البروتين الحيواني) مركز مصل اللبن Whey Concentrate, (البروتين الحيواني) مصل اللبن هيدروليزات Whey hydrolysate, (البروتين الحيواني) الكازين بروتين الحليب Casein/ Milk Protein	أخرى	لا / No	لا اعلم /I don't Know	لا اعلم /I don't Know	نعم / Yes	لا اعلم /I don't Know	لا / No	لا / No	نعم / Yes	نعم / Yes	لا اعلم /I don't Know	لا / No	لا اعلم /I don't Know
2024-09-21 04:26:23	نعم قرأت معلومات المشاركة أعلاه و ارغب بالمشاركة في هذه الدراسة / Yes, I read the participation information above and I would like to participate in this study.	أنثى / Female	فوق ٤٥ سنه over 45 years	دراسات عليا / Post Graduate	متزوج /Married	غير سعودي / non-Saudi	منطقة الشرقية / Eastern	84	160	نعم / Yes	ارتفاع ضغط الدم / High blood pressure, أخرى / others	نعم / Yes	من ٣-٥ مرات بالاسبوع / 3-5 days a week	في النادي / At the gym	متوسط / Intermediate	نعم / Yes	من المدرب / Coaches	لا / No	لا / No	لا / No	لا اعلم /I don't Know	نعم / Yes	لا / No	لا اعلم /I don't Know	نعم / Yes	تحسين الأداء / Enhance performance, زيادة كتلة العضلات / Increase muscle mass, لإكمال الاحتياج اليومي من البروتين / To complete the protein need	من ١-٢ شهرين / 1-2 months	نعم / Yes	2-2.5g/kg of body weight / من ٢ الي ٢.٥ جرام لكل كيلو من وزن الجسم	أيام التدريب / Workout days	من ٧-٨ اكواب / 7-8 cups	لا / No			من المدرب / Coaches, من الممارسين او المتدربين بالنوادي / Trainees, أخرى / Others	ال- كارنتين L-Carantine	أخرى	لا اعلم /I don't Know	لا اعلم /I don't Know	نعم / Yes	نعم / Yes	لا اعلم /I don't Know	لا / No	نعم / Yes	نعم / Yes	نعم / Yes	نعم / Yes	لا اعلم /I don't Know	لا اعلم /I don't Know
2024-09-21 19:35:30	نعم قرأت معلومات المشاركة أعلاه و ارغب بالمشاركة في هذه الدراسة / Yes, I read the participation information above and I would like to participate in this study.	ذكر /Male	٢٦-٣٥ سنه / 35-26 years	دراسات عليا / Post Graduate	أعزب /Single	سعودي / Saudi	منطقة مكه المكرمة / Makkah	72.5	167	لا / No		لا / No				نعم / Yes	من الانترنت / Internet, من الأصدقاء / Friends, من وسائل التواصل الاجتماعي / Social media	نعم /Yes	لا / No	لا / No	لا / No	لا اعلم /I don't Know	لا / No	لا / No	نعم / Yes	نقص الوزن / Lose weight, السيطرة على الشهية / Appetite control, لإكمال الاحتياج اليومي من البروتين / To complete the protein need	من ١-٢ شهرين / 1-2 months	نعم / Yes	2-2.5g/kg of body weight / من ٢ الي ٢.٥ جرام لكل كيلو من وزن الجسم	أيام التدريب / Workout days	من ٥-٦ اكواب / 5-6 cups	لا / No			من الانترنت / Internet, من المدرب / Coaches, من الأصدقاء / Friends, من الممارسين او المتدربين بالنوادي / Trainees, هيئة الدواء والغذاء السعودية / SFDA	(البروتين الحيواني) عزل مصل اللبن Whey Isolate, الكرياتين Creatine, BCAA	أخرى	لا / No	لا اعلم /I don't Know	نعم / Yes	لا اعلم /I don't Know	لا اعلم /I don't Know	نعم / Yes	لا / No	نعم / Yes	نعم / Yes	نعم / Yes	لا اعلم /I don't Know	لا اعلم /I don't Know
2024-09-26 03:22:05	نعم قرأت معلومات المشاركة أعلاه و ارغب بالمشاركة في هذه الدراسة / Yes, I read the participation information above and I would like to participate in this study.	ذكر /Male	٢٦-٣٥ سنه / 35-26 years	دراسات عليا / Post Graduate	متزوج /Married	سعودي / Saudi	منطقة الرياض / Riyadh	60	170	لا / No		نعم / Yes	من ١-٣ مرات بالاسبوع / 1-3 days a week	في الخارج / Out side	متقدم / Advanced	نعم / Yes	اخرى / Others	لا / No	لا / No	لا / No	لا / No	لا اعلم /I don't Know	نعم / Yes	لا / No	نعم / Yes	زيادة كتلة العضلات / Increase muscle mass	٣-٤ أشهر / 3-4 months	لا / No	0.8-1g/kg of body weight / أكثر من ٨،. الي ١ جرام لكل كيلو من وزن الجسم	أيام التدريب / Workout days	من ٣-٤ اكواب / 3-4 cups	نعم / Yes	أخرى / Other	نعم / Yes	من الممارسين او المتدربين بالنوادي / Trainees, من وسائل التواصل الاجتماعي / Social media	(البروتين الحيواني) مركز مصل اللبن Whey Concentrate	أخرى	لا / No	نعم / Yes	نعم / Yes	نعم / Yes	لا اعلم /I don't Know	لا / No	نعم / Yes	نعم / Yes	نعم / Yes	نعم / Yes	لا / No	لا / No
2024-09-29 13:47:54	نعم قرأت معلومات المشاركة أعلاه و ارغب بالمشاركة في هذه الدراسة / Yes, I read the participation information above and I would like to participate in this study.	أنثى / Female	٣٦-٤٥ سنه / 45-36 years	دراسات عليا / Post Graduate	متزوج /Married	سعودي / Saudi	منطقة الرياض / Riyadh	71	162	لا / No		لا / No				نعم / Yes	من الانترنت / Internet, من وسائل التواصل الاجتماعي / Social media	لا اعلم /I don't Know	لا / No	لا / No	لا اعلم /I don't Know	لا / No	لا / No	لا / No	لا / No
2024-09-29 14:00:35	نعم قرأت معلومات المشاركة أعلاه و ارغب بالمشاركة في هذه الدراسة / Yes, I read the participation information above and I would like to participate in this study.	أنثى / Female	٣٦-٤٥ سنه / 45-36 years	جامعي / Bachelor	أعزب /Single	سعودي / Saudi	منطقة الرياض / Riyadh	51	151	لا / No		نعم / Yes	من ٣-٥ مرات بالاسبوع / 3-5 days a week	في النادي / At the gym	متقدم / Advanced	نعم / Yes	من الانترنت / Internet, من وسائل التواصل الاجتماعي / Social media	نعم /Yes	نعم / Yes	لا / No	لا / No	نعم / Yes	نعم / Yes	لا / No	نعم / Yes	زيادة كتلة العضلات / Increase muscle mass, لإكمال الاحتياج اليومي من البروتين / To complete the protein need	متقطع او غير منتظم / Irregular	نعم / Yes	2-2.5g/kg of body weight / من ٢ الي ٢.٥ جرام لكل كيلو من وزن الجسم	أيام التدريب / Workout days	أكثر من ٨ اكواب / More than 8 cups	لا / No			من الانترنت / Internet, من الأصدقاء / Friends, من وسائل التواصل الاجتماعي / Social media	(البروتين الحيواني) بروتين لحم البقر Beef Protein, BCAA	Applied Nutrition	لا اعلم /I don't Know	لا اعلم /I don't Know	نعم / Yes	نعم / Yes	لا اعلم /I don't Know	نعم / Yes	نعم / Yes	نعم / Yes	نعم / Yes	نعم / Yes	نعم / Yes	لا / No
2024-09-29 14:22:09	نعم قرأت معلومات المشاركة أعلاه و ارغب بالمشاركة في هذه الدراسة / Yes, I read the participation information above and I would like to participate in this study.	ذكر /Male	٢٦-٣٥ سنه / 35-26 years	دراسات عليا / Post Graduate	متزوج /Married	سعودي / Saudi	منطقة الرياض / Riyadh	75	177	لا / No		نعم / Yes	من ٣-٥ مرات بالاسبوع / 3-5 days a week	في النادي / At the gym	خبير / Expert	نعم / Yes	من الانترنت / Internet, من وسائل التواصل الاجتماعي / Social media	نعم /Yes	نعم / Yes	لا / No	لا / No	نعم / Yes	نعم / Yes	لا / No	نعم / Yes	زيادة كتلة العضلات / Increase muscle mass, لإكمال الاحتياج اليومي من البروتين / To complete the protein need	متقطع او غير منتظم / Irregular	نعم / Yes	0.8-1g/kg of body weight / أكثر من ٨،. الي ١ جرام لكل كيلو من وزن الجسم	كل يوم / Everyday	من ٧-٨ اكواب / 7-8 cups	لا / No			من الانترنت / Internet, من وسائل التواصل الاجتماعي / Social media	(البروتين الحيواني) عزل مصل اللبن Whey Isolate	Applied Nutrition, EFX Sport, أخرى	لا اعلم /I don't Know	لا اعلم /I don't Know	لا / No	نعم / Yes	لا اعلم /I don't Know	لا / No	نعم / Yes	نعم / Yes	نعم / Yes	نعم / Yes	لا / No	لا اعلم /I don't Know
2024-09-29 14:30:32	نعم قرأت معلومات المشاركة أعلاه و ارغب بالمشاركة في هذه الدراسة / Yes, I read the participation information above and I would like to participate in this study.	ذكر /Male	٢٦-٣٥ سنه / 35-26 years	جامعي / Bachelor	أعزب /Single	سعودي / Saudi	منطقة الرياض / Riyadh	83	174	لا / No		نعم / Yes	من ٣-٥ مرات بالاسبوع / 3-5 days a week	في النادي / At the gym	متوسط / Intermediate	نعم / Yes	من المدرب / Coaches	لا / No	نعم / Yes	لا / No	لا / No	نعم / Yes	نعم / Yes	لا اعلم /I don't Know	نعم / Yes	لإكمال الاحتياج اليومي من البروتين / To complete the protein need	أكثر من ٦ شهور / More than 6 months	نعم / Yes	2-2.5g/kg of body weight / من ٢ الي ٢.٥ جرام لكل كيلو من وزن الجسم	كل يوم / Everyday	من ٥-٦ اكواب / 5-6 cups	لا / No			من الانترنت / Internet, من المدرب / Coaches, من الأصدقاء / Friends, من وسائل التواصل الاجتماعي / Social media	(البروتين الحيواني) الكازين بروتين الحليب Casein/ Milk Protein, الكرياتين Creatine	أخرى	لا / No	لا اعلم /I don't Know	لا اعلم /I don't Know	نعم / Yes	لا اعلم /I don't Know	لا / No	نعم / Yes	نعم / Yes	لا / No	نعم / Yes	لا / No	لا اعلم /I don't Know
2024-09-29 14:53:03	نعم قرأت معلومات المشاركة أعلاه و ارغب بالمشاركة في هذه الدراسة / Yes, I read the participation information above and I would like to participate in this study.	ذكر /Male	١٨-٢٥ سنه /25-18 years	ثانوي / Highschool	أعزب /Single	سعودي / Saudi	منطقة الرياض / Riyadh	107	175	لا / No		لا / No				لا / No		لا اعلم /I don't Know	لا اعلم /I don't Know	لا اعلم /I don't Know	نعم / Yes	لا اعلم /I don't Know	لا / No	لا اعلم /I don't Know	لا / No
2024-09-29 16:10:19	نعم قرأت معلومات المشاركة أعلاه و ارغب بالمشاركة في هذه الدراسة / Yes, I read the participation information above and I would like to participate in this study.	ذكر /Male	١٨-٢٥ سنه /25-18 years	جامعي / Bachelor	أعزب /Single	سعودي / Saudi	منطقة الرياض / Riyadh	60	172	لا / No		نعم / Yes	من ٣-٥ مرات بالاسبوع / 3-5 days a week	في النادي / At the gym	متوسط / Intermediate	نعم / Yes	من الانترنت / Internet, من وسائل التواصل الاجتماعي / Social media, اخرى / Others	نعم /Yes	لا / No	لا / No	لا / No	نعم / Yes	نعم / Yes	لا اعلم /I don't Know	نعم / Yes	زيادة كتلة العضلات / Increase muscle mass, لإكمال الاحتياج اليومي من البروتين / To complete the protein need	أكثر من ٦ شهور / More than 6 months	نعم / Yes	2-2.5g/kg of body weight / من ٢ الي ٢.٥ جرام لكل كيلو من وزن الجسم	أيام التدريب / Workout days	من ٥-٦ اكواب / 5-6 cups	لا / No			من الانترنت / Internet, من الأصدقاء / Friends, من وسائل التواصل الاجتماعي / Social media	(البروتين الحيواني) عزل مصل اللبن Whey Isolate, (البروتين الحيواني) مصل اللبن هيدروليزات Whey hydrolysate	MYPROTEIN	لا / No	لا اعلم /I don't Know	نعم / Yes	نعم / Yes	لا اعلم /I don't Know	نعم / Yes	نعم / Yes	لا / No	نعم / Yes	نعم / Yes	لا / No	لا اعلم /I don't Know
2024-10-01 09:46:07	نعم قرأت معلومات المشاركة أعلاه و ارغب بالمشاركة في هذه الدراسة / Yes, I read the participation information above and I would like to participate in this study.	ذكر /Male	٢٦-٣٥ سنه / 35-26 years	جامعي / Bachelor	متزوج /Married	سعودي / Saudi	منطقة الرياض / Riyadh	95	177	لا / No		نعم / Yes	من ٣-٥ مرات بالاسبوع / 3-5 days a week	في النادي / At the gym	متقدم / Advanced	نعم / Yes	من الأصدقاء / Friends, من وسائل التواصل الاجتماعي / Social media	نعم /Yes	لا / No	لا / No	لا / No	لا / No	لا / No	لا / No	نعم / Yes	زيادة كتلة العضلات / Increase muscle mass	متقطع او غير منتظم / Irregular	نعم / Yes	0.8-1g/kg of body weight / أكثر من ٨،. الي ١ جرام لكل كيلو من وزن الجسم	غير محدد / Not consistent	من ٥-٦ اكواب / 5-6 cups	لا / No			من الانترنت / Internet, من الأصدقاء / Friends	(البروتين الحيواني) مركز مصل اللبن Whey Concentrate, (البروتين الحيواني) عزل مصل اللبن Whey Isolate	California Gold Nutrition	لا / No	لا / No	نعم / Yes	نعم / Yes	لا / No	لا / No	نعم / Yes	لا / No	نعم / Yes	لا / No	نعم / Yes	نعم / Yes
2024-10-03 19:19:47	نعم قرأت معلومات المشاركة أعلاه و ارغب بالمشاركة في هذه الدراسة / Yes, I read the participation information above and I would like to participate in this study.	أنثى / Female	٢٦-٣٥ سنه / 35-26 years	دراسات عليا / Post Graduate	أعزب /Single	سعودي / Saudi	منطقة القصيم / Qassim	75	158	لا / No		نعم / Yes	من ٣-٥ مرات بالاسبوع / 3-5 days a week	في النادي / At the gym	خبير / Expert	نعم / Yes	من الأصدقاء / Friends	لا / No	لا / No	لا / No	نعم / Yes	نعم / Yes	لا / No	لا / No	نعم / Yes	لإكمال الاحتياج اليومي من البروتين / To complete the protein need	أكثر من ٦ شهور / More than 6 months	نعم / Yes	2-2.5g/kg of body weight / من ٢ الي ٢.٥ جرام لكل كيلو من وزن الجسم	أيام التدريب / Workout days	أكثر من ٨ اكواب / More than 8 cups	لا / No			من الانترنت / Internet	(البروتين الحيواني) عزل مصل اللبن Whey Isolate	Dymatize	لا / No	لا / No	لا / No	لا / No	لا / No	لا اعلم /I don't Know	نعم / Yes	لا / No	نعم / Yes	نعم / Yes	نعم / Yes	نعم / Yes
2024-10-06 19:01:53	نعم قرأت معلومات المشاركة أعلاه و ارغب بالمشاركة في هذه الدراسة / Yes, I read the participation information above and I would like to participate in this study.	أنثى / Female	فوق ٤٥ سنه over 45 years	جامعي / Bachelor	متزوج /Married	سعودي / Saudi	منطقة مكه المكرمة / Makkah	75	154	لا / No		لا / No				لا / No		لا / No	لا / No	نعم / Yes	لا / No	لا / No	لا / No	لا / No	لا / No
2024-10-06 19:23:56	نعم قرأت معلومات المشاركة أعلاه و ارغب بالمشاركة في هذه الدراسة / Yes, I read the participation information above and I would like to participate in this study.	أنثى / Female	فوق ٤٥ سنه over 45 years	جامعي / Bachelor	أرمل /Widow	سعودي / Saudi	منطقة مكه المكرمة / Makkah	80	168	نعم / Yes	ارتفاع ضغط الدم / High blood pressure	لا / No				نعم / Yes	من الانترنت / Internet	نعم /Yes	لا / No	لا / No	نعم / Yes	لا / No	نعم / Yes	نعم / Yes	لا / No
2024-10-06 21:17:37	نعم قرأت معلومات المشاركة أعلاه و ارغب بالمشاركة في هذه الدراسة / Yes, I read the participation information above and I would like to participate in this study.	أنثى / Female	فوق ٤٥ سنه over 45 years	جامعي / Bachelor	متزوج /Married	سعودي / Saudi	منطقة مكه المكرمة / Makkah	83	160	لا / No		لا / No				لا / No		لا اعلم /I don't Know	لا اعلم /I don't Know	لا اعلم /I don't Know	نعم / Yes	لا اعلم /I don't Know	لا / No	لا اعلم /I don't Know	لا / No
2024-10-06 21:40:51	نعم قرأت معلومات المشاركة أعلاه و ارغب بالمشاركة في هذه الدراسة / Yes, I read the participation information above and I would like to participate in this study.	أنثى / Female	فوق ٤٥ سنه over 45 years	ثانوي / Highschool	متزوج /Married	سعودي / Saudi	منطقة مكه المكرمة / Makkah	68	156	نعم / Yes	الغدة الدرقية /Thyroid, ارتفاع ضغط الدم / High blood pressure, مرض السكر / Diabetes	لا / No				نعم / Yes	من الانترنت / Internet	لا / No	لا / No	لا / No	لا / No	لا / No	نعم / Yes	نعم / Yes	لا / No
2024-10-06 22:02:29	نعم قرأت معلومات المشاركة أعلاه و ارغب بالمشاركة في هذه الدراسة / Yes, I read the participation information above and I would like to participate in this study.	أنثى / Female	٣٦-٤٥ سنه / 45-36 years	ثانوي / Highschool	متزوج /Married	سعودي / Saudi	منطقة مكه المكرمة / Makkah	84	155	نعم / Yes	الغدة الدرقية /Thyroid, ارتفاع ضغط الدم / High blood pressure	لا / No				نعم / Yes	من الأصدقاء / Friends	نعم /Yes	لا / No	لا / No	نعم / Yes	لا / No	لا / No	لا / No	لا / No
2024-10-06 22:29:51	نعم قرأت معلومات المشاركة أعلاه و ارغب بالمشاركة في هذه الدراسة / Yes, I read the participation information above and I would like to participate in this study.	أنثى / Female	٣٦-٤٥ سنه / 45-36 years	ثانوي / Highschool	متزوج /Married	غير سعودي / non-Saudi	منطقة مكه المكرمة / Makkah	58	161	لا / No		نعم / Yes	من ١-٣ مرات بالاسبوع / 1-3 days a week	في النادي / At the gym	متوسط / Intermediate	نعم / Yes	من المدرب / Coaches, من الأصدقاء / Friends	نعم /Yes	لا / No	لا / No	نعم / Yes	لا اعلم /I don't Know	لا / No	لا اعلم /I don't Know	نعم / Yes	زيادة كتلة العضلات / Increase muscle mass	من ١-٢ شهرين / 1-2 months	نعم / Yes	0.8-1g/kg of body weight / أكثر من ٨،. الي ١ جرام لكل كيلو من وزن الجسم	أيام التدريب / Workout days	من ٧-٨ اكواب / 7-8 cups	لا / No			من المدرب / Coaches, من الممارسين او المتدربين بالنوادي / Trainees	(البروتين الحيواني) مركز مصل اللبن Whey Concentrate	CNP	نعم / Yes	لا / No	نعم / Yes	نعم / Yes	نعم / Yes	لا / No	نعم / Yes	نعم / Yes	نعم / Yes	لا / No	لا / No	لا اعلم /I don't Know
2024-10-06 22:49:56	نعم قرأت معلومات المشاركة أعلاه و ارغب بالمشاركة في هذه الدراسة / Yes, I read the participation information above and I would like to participate in this study.	أنثى / Female	فوق ٤٥ سنه over 45 years	جامعي / Bachelor	متزوج /Married	سعودي / Saudi	منطقة مكه المكرمة / Makkah	84	158	نعم / Yes	حساسية / Allergies	لا / No				لا / No		لا اعلم /I don't Know	لا اعلم /I don't Know	لا اعلم /I don't Know	لا اعلم /I don't Know	لا اعلم /I don't Know	لا / No	لا اعلم /I don't Know	لا / No
2024-10-06 23:07:56	نعم قرأت معلومات المشاركة أعلاه و ارغب بالمشاركة في هذه الدراسة / Yes, I read the participation information above and I would like to participate in this study.	أنثى / Female	٣٦-٤٥ سنه / 45-36 years	جامعي / Bachelor	متزوج /Married	غير سعودي / non-Saudi	منطقة مكه المكرمة / Makkah	85	163	نعم / Yes	ارتفاع ضغط الدم / High blood pressure, مرض السكر / Diabetes	لا / No				لا / No		نعم /Yes	لا / No	لا اعلم /I don't Know	نعم / Yes	نعم / Yes	لا / No	لا / No	لا / No
2024-10-07 05:44:44	نعم قرأت معلومات المشاركة أعلاه و ارغب بالمشاركة في هذه الدراسة / Yes, I read the participation information above and I would like to participate in this study.	أنثى / Female	فوق ٤٥ سنه over 45 years	ثانوي / Highschool	متزوج /Married	غير سعودي / non-Saudi	منطقة مكه المكرمة / Makkah	64	150	لا / No		لا / No				لا / No		نعم /Yes	نعم / Yes	لا / No	نعم / Yes	نعم / Yes	لا / No	لا / No	لا / No
2024-10-07 14:12:18	نعم قرأت معلومات المشاركة أعلاه و ارغب بالمشاركة في هذه الدراسة / Yes, I read the participation information above and I would like to participate in this study.	أنثى / Female	فوق ٤٥ سنه over 45 years	جامعي / Bachelor	متزوج /Married	سعودي / Saudi	منطقة مكه المكرمة / Makkah	72	153	نعم / Yes	ارتفاع ضغط الدم / High blood pressure, مرض السكر / Diabetes, حساسية / Allergies	لا / No				نعم / Yes	من الأصدقاء / Friends	لا اعلم /I don't Know	لا / No	لا اعلم /I don't Know	نعم / Yes	لا اعلم /I don't Know	نعم / Yes	نعم / Yes	لا / No
2024-10-07 21:45:34	نعم قرأت معلومات المشاركة أعلاه و ارغب بالمشاركة في هذه الدراسة / Yes, I read the participation information above and I would like to participate in this study.	أنثى / Female	فوق ٤٥ سنه over 45 years	ثانوي / Highschool	متزوج /Married	سعودي / Saudi	منطقة مكه المكرمة / Makkah	83	159	لا / No		لا / No				لا / No		لا اعلم /I don't Know	لا / No	لا / No	لا اعلم /I don't Know	لا اعلم /I don't Know	لا / No	لا اعلم /I don't Know	لا / No
2024-10-10 18:14:53	نعم قرأت معلومات المشاركة أعلاه و ارغب بالمشاركة في هذه الدراسة / Yes, I read the participation information above and I would like to participate in this study.	أنثى / Female	٣٦-٤٥ سنه / 45-36 years	جامعي / Bachelor	متزوج /Married	سعودي / Saudi	منطقة الرياض / Riyadh	65	155	لا / No		لا / No				نعم / Yes	من المدرب / Coaches	لا / No	لا / No	لا / No	لا / No	نعم / Yes	نعم / Yes	لا / No	نعم / Yes	لإكمال الاحتياج اليومي من البروتين / To complete the protein need	متقطع او غير منتظم / Irregular	نعم / Yes	More than 5g/kg of body weight / أكثر من ٥ جرام لكل كيلو من وزن الجسم	Only When I have a competition/ في أيام السباقات	من ٧-٨ اكواب / 7-8 cups	لا / No			من الممارسين او المتدربين بالنوادي / Trainees	(البروتين الحيواني) مركز مصل اللبن Whey Concentrate, (البروتين الحيواني) عزل مصل اللبن Whey Isolate, (البروتين الحيواني) مصل اللبن هيدروليزات Whey hydrolysate, (البروتين الحيواني) الكازين بروتين الحليب Casein/ Milk Protein, (البروتين الحيواني) بروتين بياض البيض Egg White Protein	Basix, NXT Nutrition	لا / No	لا / No	نعم / Yes	نعم / Yes	نعم / Yes	لا / No	نعم / Yes	نعم / Yes	نعم / Yes	نعم / Yes	نعم / Yes	نعم / Yes
2024-10-10 18:21:38	نعم قرأت معلومات المشاركة أعلاه و ارغب بالمشاركة في هذه الدراسة / Yes, I read the participation information above and I would like to participate in this study.	أنثى / Female	٢٦-٣٥ سنه / 35-26 years	جامعي / Bachelor	أعزب /Single	سعودي / Saudi	منطقة الرياض / Riyadh	65	160	لا / No		نعم / Yes	من ١-٣ مرات بالاسبوع / 1-3 days a week	في المنزل / At your house	متوسط / Intermediate	لا / No		لا اعلم /I don't Know	لا اعلم /I don't Know	لا اعلم /I don't Know	لا / No	لا / No	لا / No	لا / No	لا / No
2024-10-10 18:27:52	نعم قرأت معلومات المشاركة أعلاه و ارغب بالمشاركة في هذه الدراسة / Yes, I read the participation information above and I would like to participate in this study.	أنثى / Female	٢٦-٣٥ سنه / 35-26 years	جامعي / Bachelor	متزوج /Married	سعودي / Saudi	منطقة الرياض / Riyadh	68	163	لا / No		لا / No				نعم / Yes	من الأصدقاء / Friends	لا / No	لا / No	لا / No	نعم / Yes	نعم / Yes	نعم / Yes	لا / No	لا / No
2024-10-10 18:37:40	نعم قرأت معلومات المشاركة أعلاه و ارغب بالمشاركة في هذه الدراسة / Yes, I read the participation information above and I would like to participate in this study.	ذكر /Male	١٨-٢٥ سنه /25-18 years	جامعي / Bachelor	أعزب /Single	سعودي / Saudi	منطقة القصيم / Qassim	65	173	لا / No		نعم / Yes	من ٥-٧ مرات بالاسبوع / 5-7 days a week	في النادي / At the gym	متقدم / Advanced	نعم / Yes	من الانترنت / Internet, من المدرب / Coaches, من الأصدقاء / Friends, من وسائل التواصل الاجتماعي / Social media, اخرى / Others	لا / No	لا / No	لا / No	لا / No	لا / No	لا / No	لا / No	لا / No
2024-10-10 18:39:25	نعم قرأت معلومات المشاركة أعلاه و ارغب بالمشاركة في هذه الدراسة / Yes, I read the participation information above and I would like to participate in this study.	أنثى / Female	٢٦-٣٥ سنه / 35-26 years	جامعي / Bachelor	أعزب /Single	سعودي / Saudi	منطقة الرياض / Riyadh	55	159	لا / No		لا / No				نعم / Yes	من الانترنت / Internet, من الأصدقاء / Friends, من وسائل التواصل الاجتماعي / Social media	نعم /Yes	لا / No	لا / No	لا / No	نعم / Yes	نعم / Yes	لا / No	لا / No
2024-10-10 18:40:44	نعم قرأت معلومات المشاركة أعلاه و ارغب بالمشاركة في هذه الدراسة / Yes, I read the participation information above and I would like to participate in this study.	ذكر /Male	٢٦-٣٥ سنه / 35-26 years	جامعي / Bachelor	متزوج /Married	سعودي / Saudi	منطقة القصيم / Qassim	76	169	لا / No		نعم / Yes	من ٣-٥ مرات بالاسبوع / 3-5 days a week	في الخارج / Out side	متوسط / Intermediate	نعم / Yes	من الانترنت / Internet, من الأصدقاء / Friends	نعم /Yes	لا / No	لا / No	نعم / Yes	نعم / Yes	نعم / Yes	نعم / Yes	نعم / Yes	حرق الدهون / Burn fats, نقص الوزن / Lose weight, زيادة الطاقة / Increase Energy	من ١-٢ شهرين / 1-2 months	نعم / Yes	0.8-1g/kg of body weight / أكثر من ٨،. الي ١ جرام لكل كيلو من وزن الجسم	أيام التدريب / Workout days	من ٥-٦ اكواب / 5-6 cups	لا / No			من المدرب / Coaches, من الأصدقاء / Friends, من الممارسين او المتدربين بالنوادي / Trainees	(البروتين النباتي) Plant-based Protein	CNP	لا / No	لا / No	نعم / Yes	لا / No	لا / No	لا / No	نعم / Yes	نعم / Yes	نعم / Yes	نعم / Yes	نعم / Yes	نعم / Yes
2024-10-10 19:35:32	نعم قرأت معلومات المشاركة أعلاه و ارغب بالمشاركة في هذه الدراسة / Yes, I read the participation information above and I would like to participate in this study.	أنثى / Female	فوق ٤٥ سنه over 45 years	ثانوي / Highschool	متزوج /Married	سعودي / Saudi	منطقة الشرقية / Eastern	75	152	لا / No		لا / No				نعم / Yes	من الأصدقاء / Friends	نعم /Yes	لا / No	لا / No	نعم / Yes	لا / No	لا / No	لا اعلم /I don't Know	لا / No
2024-10-10 20:09:20	نعم قرأت معلومات المشاركة أعلاه و ارغب بالمشاركة في هذه الدراسة / Yes, I read the participation information above and I would like to participate in this study.	ذكر /Male	فوق ٤٥ سنه over 45 years	جامعي / Bachelor	متزوج /Married	سعودي / Saudi	منطقة مكه المكرمة / Makkah	93	163	لا / No		لا / No				نعم / Yes	من المدرب / Coaches	لا / No	نعم / Yes	لا / No	لا / No	لا / No	لا / No	نعم / Yes	لا / No
2024-10-18 22:47:19	نعم قرأت معلومات المشاركة أعلاه و ارغب بالمشاركة في هذه الدراسة / Yes, I read the participation information above and I would like to participate in this study.	أنثى / Female	١٨-٢٥ سنه /25-18 years	ثانوي / Highschool	أعزب /Single	سعودي / Saudi	منطقة القصيم / Qassim	58	149	نعم / Yes	أخرى / others	لا / No				نعم / Yes	من الأصدقاء / Friends	نعم /Yes	لا / No	لا / No	لا / No	لا / No	نعم / Yes	لا / No	نعم / Yes	لإكمال الاحتياج اليومي من البروتين / To complete the protein need	متقطع او غير منتظم / Irregular	نعم / Yes	0.8-1g/kg of body weight / أكثر من ٨،. الي ١ جرام لكل كيلو من وزن الجسم	غير محدد / Not consistent	أكثر من ٨ اكواب / More than 8 cups	لا / No			من المدرب / Coaches, هيئة الدواء والغذاء السعودية / SFDA, أخرى / Others	(البروتين الحيواني) مصل اللبن هيدروليزات Whey hydrolysate	أخرى	نعم / Yes	لا اعلم /I don't Know	نعم / Yes	نعم / Yes	نعم / Yes	لا / No	نعم / Yes	نعم / Yes	نعم / Yes	نعم / Yes	لا اعلم /I don't Know	لا / No
2024-10-22 18:16:17	نعم قرأت معلومات المشاركة أعلاه و ارغب بالمشاركة في هذه الدراسة / Yes, I read the participation information above and I would like to participate in this study.	ذكر /Male	١٨-٢٥ سنه /25-18 years	جامعي / Bachelor	أعزب /Single	سعودي / Saudi	منطقة مكه المكرمة / Makkah	94	176	لا / No		لا / No				نعم / Yes	من الانترنت / Internet, من الأصدقاء / Friends, من وسائل التواصل الاجتماعي / Social media	نعم /Yes	لا / No	لا / No	نعم / Yes	نعم / Yes	لا / No	لا اعلم /I don't Know	لا / No
2024-10-22 22:41:18	نعم قرأت معلومات المشاركة أعلاه و ارغب بالمشاركة في هذه الدراسة / Yes, I read the participation information above and I would like to participate in this study.	ذكر /Male	١٨-٢٥ سنه /25-18 years	جامعي / Bachelor	أعزب /Single	سعودي / Saudi	منطقة مكه المكرمة / Makkah	86	175	لا / No		لا / No				لا / No		لا / No	لا / No	نعم / Yes	لا / No	لا اعلم /I don't Know	لا / No	لا اعلم /I don't Know	لا / No
2024-10-22 23:27:03	نعم قرأت معلومات المشاركة أعلاه و ارغب بالمشاركة في هذه الدراسة / Yes, I read the participation information above and I would like to participate in this study.	أنثى / Female	١٨-٢٥ سنه /25-18 years	دراسات عليا / Post Graduate	أعزب /Single	سعودي / Saudi	منطقة مكه المكرمة / Makkah	60	154	لا / No		نعم / Yes	من ١-٣ مرات بالاسبوع / 1-3 days a week	في المنزل / At your house, في الخارج / Out side	مبتدئ / Beginner	نعم / Yes	من الانترنت / Internet, من الأصدقاء / Friends, من وسائل التواصل الاجتماعي / Social media	لا اعلم /I don't Know	نعم / Yes	لا / No	لا اعلم /I don't Know	لا اعلم /I don't Know	لا / No	لا اعلم /I don't Know	نعم / Yes	استبدال العناصر الغذائية / Replace nutrients, نقص الوزن / Lose weight	متقطع او غير منتظم / Irregular	لا / No	لا اعلم /I don't Know	غير محدد / Not consistent	من ١-٢ كوب / cups 1-2	لا / No			من الانترنت / Internet	(البروتين النباتي) Plant-based Protein	أخرى	نعم / Yes	لا اعلم /I don't Know	لا اعلم /I don't Know	نعم / Yes	لا اعلم /I don't Know	لا اعلم /I don't Know	لا / No	نعم / Yes	لا / No	لا / No	لا / No	لا اعلم /I don't Know
2024-10-23 00:18:08	نعم قرأت معلومات المشاركة أعلاه و ارغب بالمشاركة في هذه الدراسة / Yes, I read the participation information above and I would like to participate in this study.	ذكر /Male	١٨-٢٥ سنه /25-18 years	جامعي / Bachelor	أعزب /Single	سعودي / Saudi	منطقة مكه المكرمة / Makkah	80	159	لا / No		لا / No				لا / No		نعم /Yes	لا / No	لا اعلم /I don't Know	لا / No	لا / No	لا / No	لا / No	لا / No
2024-10-23 05:02:06	نعم قرأت معلومات المشاركة أعلاه و ارغب بالمشاركة في هذه الدراسة / Yes, I read the participation information above and I would like to participate in this study.	ذكر /Male	١٨-٢٥ سنه /25-18 years	جامعي / Bachelor	أعزب /Single	سعودي / Saudi	منطقة مكه المكرمة / Makkah	110	164	لا / No		لا / No				لا / No		لا / No	لا / No	لا / No	لا / No	نعم / Yes	لا / No	لا اعلم /I don't Know	لا / No
2024-10-23 08:41:52	نعم قرأت معلومات المشاركة أعلاه و ارغب بالمشاركة في هذه الدراسة / Yes, I read the participation information above and I would like to participate in this study.	أنثى / Female	١٨-٢٥ سنه /25-18 years	جامعي / Bachelor	أعزب /Single	سعودي / Saudi	منطقة مكه المكرمة / Makkah	45	160	نعم / Yes	أخرى / others	لا / No				نعم / Yes	اخرى / Others	لا / No	لا / No	لا / No	لا / No	لا / No	نعم / Yes	لا / No	نعم / Yes	لإكمال الاحتياج اليومي من البروتين / To complete the protein need	متقطع او غير منتظم / Irregular	لا / No	لا اعلم /I don't Know	غير محدد / Not consistent	من ٣-٤ اكواب / 3-4 cups	لا اعلم /I don't Know			من الانترنت / Internet	(البروتين الحيواني) بروتين بياض البيض Egg White Protein	أخرى	نعم / Yes	نعم / Yes	نعم / Yes	نعم / Yes	نعم / Yes	لا / No	نعم / Yes	نعم / Yes	لا اعلم /I don't Know	لا اعلم /I don't Know	نعم / Yes	لا اعلم /I don't Know
2024-10-23 12:29:52	نعم قرأت معلومات المشاركة أعلاه و ارغب بالمشاركة في هذه الدراسة / Yes, I read the participation information above and I would like to participate in this study.	أنثى / Female	١٨-٢٥ سنه /25-18 years	جامعي / Bachelor	أعزب /Single	سعودي / Saudi	منطقة مكه المكرمة / Makkah	52	153	لا / No		لا / No				نعم / Yes	من الانترنت / Internet, من وسائل التواصل الاجتماعي / Social media	لا / No	لا / No	لا / No	نعم / Yes	نعم / Yes	لا / No	لا / No	لا / No
2024-10-23 12:35:10	نعم قرأت معلومات المشاركة أعلاه و ارغب بالمشاركة في هذه الدراسة / Yes, I read the participation information above and I would like to participate in this study.	أنثى / Female	١٨-٢٥ سنه /25-18 years	جامعي / Bachelor	أعزب /Single	سعودي / Saudi
2024-10-23 19:18:39	نعم قرأت معلومات المشاركة أعلاه و ارغب بالمشاركة في هذه الدراسة / Yes, I read the participation information above and I would like to participate in this study.	أنثى / Female	٢٦-٣٥ سنه / 35-26 years	جامعي / Bachelor	أعزب /Single	سعودي / Saudi	منطقة مكه المكرمة / Makkah	101	173	لا / No		لا / No				نعم / Yes	من وسائل التواصل الاجتماعي / Social media	لا / No	لا / No	لا / No	لا / No	نعم / Yes	لا / No	لا اعلم /I don't Know	نعم / Yes	حرق الدهون / Burn fats, نقص الوزن / Lose weight, السيطرة على الشهية / Appetite control, لإكمال الاحتياج اليومي من البروتين / To complete the protein need	أكثر من ٦ شهور / More than 6 months	نعم / Yes	لا اعلم /I don't Know	أيام التدريب / Workout days	من ٣-٤ اكواب / 3-4 cups	لا / No			من الانترنت / Internet, من الأصدقاء / Friends, من وسائل التواصل الاجتماعي / Social media	(البروتين الحيواني) مركز مصل اللبن Whey Concentrate, (البروتين الحيواني) بروتين لحم البقر Beef Protein	أخرى	لا اعلم /I don't Know	لا اعلم /I don't Know	لا اعلم /I don't Know	لا اعلم /I don't Know	لا اعلم /I don't Know	لا اعلم /I don't Know	لا / No	نعم / Yes	لا / No	لا / No	لا / No	لا اعلم /I don't Know
2024-10-26 20:48:16	نعم قرأت معلومات المشاركة أعلاه و ارغب بالمشاركة في هذه الدراسة / Yes, I read the participation information above and I would like to participate in this study.	أنثى / Female	١٨-٢٥ سنه /25-18 years	جامعي / Bachelor	أعزب /Single	غير سعودي / non-Saudi	منطقة مكه المكرمة / Makkah	34	150	لا / No		لا / No				نعم / Yes	من الانترنت / Internet, اخرى / Others	لا / No	نعم / Yes	لا / No	لا / No	نعم / Yes	لا / No	لا / No	لا / No
2024-10-28 11:05:33	نعم قرأت معلومات المشاركة أعلاه و ارغب بالمشاركة في هذه الدراسة / Yes, I read the participation information above and I would like to participate in this study.	أنثى / Female	١٨-٢٥ سنه /25-18 years	جامعي / Bachelor	أعزب /Single	سعودي / Saudi	منطقة القصيم / Qassim	55	160	لا / No		لا / No				نعم / Yes	من المدرب / Coaches, من وسائل التواصل الاجتماعي / Social media	لا اعلم /I don't Know	نعم / Yes	لا / No	لا / No	نعم / Yes	لا / No	لا / No	نعم / Yes	حرق الدهون / Burn fats, نقص الوزن / Lose weight, السيطرة على الشهية / Appetite control, لإكمال الاحتياج اليومي من البروتين / To complete the protein need	من ١-٢ شهرين / 1-2 months	لا / No	2-2.5g/kg of body weight / من ٢ الي ٢.٥ جرام لكل كيلو من وزن الجسم	غير محدد / Not consistent	من ٥-٦ اكواب / 5-6 cups	لا / No			من الانترنت / Internet	(البروتين الحيواني) بروتين بياض البيض Egg White Protein	أخرى	نعم / Yes	نعم / Yes	لا / No	لا اعلم /I don't Know	نعم / Yes	لا / No	نعم / Yes	لا اعلم /I don't Know	لا / No	نعم / Yes	نعم / Yes	نعم / Yes
2024-10-28 11:08:55	نعم قرأت معلومات المشاركة أعلاه و ارغب بالمشاركة في هذه الدراسة / Yes, I read the participation information above and I would like to participate in this study.	أنثى / Female	١٨-٢٥ سنه /25-18 years	جامعي / Bachelor	أعزب /Single	سعودي / Saudi	منطقة القصيم / Qassim	55	158	لا / No		لا / No				لا / No		نعم /Yes	لا اعلم /I don't Know	لا اعلم /I don't Know	لا اعلم /I don't Know	لا اعلم /I don't Know	لا / No	لا اعلم /I don't Know	لا / No
2024-10-28 11:42:38	نعم قرأت معلومات المشاركة أعلاه و ارغب بالمشاركة في هذه الدراسة / Yes, I read the participation information above and I would like to participate in this study.	ذكر /Male	٢٦-٣٥ سنه / 35-26 years	دراسات عليا / Post Graduate	متزوج /Married	غير سعودي / non-Saudi	منطقة القصيم / Qassim	107	185	لا / No		لا / No				نعم / Yes	من المدرب / Coaches, من وسائل التواصل الاجتماعي / Social media	نعم /Yes	لا / No	لا / No	لا / No	نعم / Yes	نعم / Yes	لا / No	لا / No
2024-10-28 11:55:09	نعم قرأت معلومات المشاركة أعلاه و ارغب بالمشاركة في هذه الدراسة / Yes, I read the participation information above and I would like to participate in this study.	أنثى / Female	١٨-٢٥ سنه /25-18 years	ثانوي / Highschool	أعزب /Single	سعودي / Saudi	منطقة مكه المكرمة / Makkah	57	162	لا / No		لا / No				لا / No		نعم /Yes	لا / No	لا / No	لا / No	لا / No	نعم / Yes	لا / No	لا / No
2024-10-28 16:29:40	نعم قرأت معلومات المشاركة أعلاه و ارغب بالمشاركة في هذه الدراسة / Yes, I read the participation information above and I would like to participate in this study.	أنثى / Female	١٨-٢٥ سنه /25-18 years	جامعي / Bachelor	أعزب /Single	سعودي / Saudi	منطقة القصيم / Qassim	48	148	لا / No		نعم / Yes	من ٥-٧ مرات بالاسبوع / 5-7 days a week	في المنزل / At your house	متقدم / Advanced	نعم / Yes	من الانترنت / Internet	لا اعلم /I don't Know	لا / No	نعم / Yes	لا اعلم /I don't Know	لا / No	نعم / Yes	لا / No	لا / No
2024-10-28 20:41:56	نعم قرأت معلومات المشاركة أعلاه و ارغب بالمشاركة في هذه الدراسة / Yes, I read the participation information above and I would like to participate in this study.	أنثى / Female	١٨-٢٥ سنه /25-18 years	جامعي / Bachelor	أعزب /Single	سعودي / Saudi	منطقة القصيم / Qassim	60	150	لا / No		نعم / Yes	من ١-٣ مرات بالاسبوع / 1-3 days a week	في المنزل / At your house, في الخارج / Out side	مبتدئ / Beginner	نعم / Yes	من المدرب / Coaches	نعم /Yes	نعم / Yes	نعم / Yes	نعم / Yes	نعم / Yes	نعم / Yes	نعم / Yes	نعم / Yes	تحسين الأداء / Enhance performance, استبدال العناصر الغذائية / Replace nutrients, حرق الدهون / Burn fats, السيطرة على الشهية / Appetite control	من ١-٢ شهرين / 1-2 months	نعم / Yes	0.8-1g/kg of body weight / أكثر من ٨،. الي ١ جرام لكل كيلو من وزن الجسم	أيام التدريب / Workout days	من ٧-٨ اكواب / 7-8 cups	نعم / Yes	جفاف الجلد / Dry skin, فقدان الشعر / Hair loss, مشاكل في الجهاز الهضمي / GI problems, مشاكل بالكلى / Kidney problems, حساسية / Allergies, مشاكل بالكبد / Liver problems	نعم / Yes	من الانترنت / Internet, من الممارسين او المتدربين بالنوادي / Trainees, هيئة الدواء والغذاء السعودية / SFDA, وزارة الصحة السعودية / Ministry of health	(البروتين الحيواني) مركز مصل اللبن Whey Concentrate, (البروتين الحيواني) مصل اللبن هيدروليزات Whey hydrolysate	Athletic nutrition, Applied Nutrition, Optimum Nutrition, Dymatize	لا / No	نعم / Yes	نعم / Yes	نعم / Yes	نعم / Yes	نعم / Yes	نعم / Yes	نعم / Yes	لا / No	لا / No	لا اعلم /I don't Know	لا / No
2024-10-28 20:43:36	نعم قرأت معلومات المشاركة أعلاه و ارغب بالمشاركة في هذه الدراسة / Yes, I read the participation information above and I would like to participate in this study.	أنثى / Female	١٨-٢٥ سنه /25-18 years	ثانوي / Highschool	أعزب /Single	سعودي / Saudi	منطقة القصيم / Qassim	46	148	لا / No		نعم / Yes	من ١-٣ مرات بالاسبوع / 1-3 days a week	في المنزل / At your house	مبتدئ / Beginner	لا / No		لا اعلم /I don't Know	لا / No	لا / No	نعم / Yes	لا اعلم /I don't Know	لا / No	لا / No	لا / No
2024-10-28 21:01:32	نعم قرأت معلومات المشاركة أعلاه و ارغب بالمشاركة في هذه الدراسة / Yes, I read the participation information above and I would like to participate in this study.	أنثى / Female	١٨-٢٥ سنه /25-18 years	ثانوي / Highschool	أعزب /Single	سعودي / Saudi	منطقة القصيم / Qassim	45	165	لا / No		لا / No				نعم / Yes	من الانترنت / Internet, من الأصدقاء / Friends, من وسائل التواصل الاجتماعي / Social media	لا / No	نعم / Yes	نعم / Yes	نعم / Yes	لا / No	لا / No	لا / No	لا / No
2024-10-28 21:04:25	نعم قرأت معلومات المشاركة أعلاه و ارغب بالمشاركة في هذه الدراسة / Yes, I read the participation information above and I would like to participate in this study.	أنثى / Female	١٨-٢٥ سنه /25-18 years	ثانوي / Highschool	أعزب /Single	سعودي / Saudi	منطقة القصيم / Qassim	65	157	لا / No		نعم / Yes	من ٥-٧ مرات بالاسبوع / 5-7 days a week	في النادي / At the gym	مبتدئ / Beginner	لا / No		نعم /Yes	نعم / Yes	نعم / Yes	لا / No	نعم / Yes	لا / No	لا اعلم /I don't Know	لا / No
2024-10-28 21:05:39	نعم قرأت معلومات المشاركة أعلاه و ارغب بالمشاركة في هذه الدراسة / Yes, I read the participation information above and I would like to participate in this study.	أنثى / Female	١٨-٢٥ سنه /25-18 years	ثانوي / Highschool	أعزب /Single	سعودي / Saudi	منطقة القصيم / Qassim	55	154	لا / No		لا / No				نعم / Yes	من الانترنت / Internet	لا اعلم /I don't Know	لا / No	لا / No	نعم / Yes	لا اعلم /I don't Know	نعم / Yes	لا اعلم /I don't Know	لا / No
2024-10-28 21:06:51	نعم قرأت معلومات المشاركة أعلاه و ارغب بالمشاركة في هذه الدراسة / Yes, I read the participation information above and I would like to participate in this study.	أنثى / Female	١٨-٢٥ سنه /25-18 years	ثانوي / Highschool	أعزب /Single	سعودي / Saudi	منطقة القصيم / Qassim	54	162	لا / No		لا / No				لا / No		نعم /Yes	لا / No	لا / No	نعم / Yes	نعم / Yes	لا / No	لا اعلم /I don't Know	لا / No
2024-10-28 21:53:03	نعم قرأت معلومات المشاركة أعلاه و ارغب بالمشاركة في هذه الدراسة / Yes, I read the participation information above and I would like to participate in this study.	أنثى / Female	١٨-٢٥ سنه /25-18 years	ثانوي / Highschool	أعزب /Single	سعودي / Saudi	منطقة القصيم / Qassim	50	165	لا / No		لا / No				نعم / Yes	من الانترنت / Internet, من الأصدقاء / Friends, من وسائل التواصل الاجتماعي / Social media	لا اعلم /I don't Know	نعم / Yes	لا / No	نعم / Yes	لا اعلم /I don't Know	لا / No	لا / No	لا / No
2024-10-29 08:32:03	نعم قرأت معلومات المشاركة أعلاه و ارغب بالمشاركة في هذه الدراسة / Yes, I read the participation information above and I would like to participate in this study.	أنثى / Female	١٨-٢٥ سنه /25-18 years	جامعي / Bachelor	أعزب /Single	سعودي / Saudi	منطقة القصيم / Qassim	45	154	لا / No		نعم / Yes	من ١-٣ مرات بالاسبوع / 1-3 days a week	في المنزل / At your house	متوسط / Intermediate	لا / No		لا اعلم /I don't Know	لا / No	لا / No	نعم / Yes	نعم / Yes	لا / No	لا اعلم /I don't Know	لا / No
2024-10-29 12:39:54	نعم قرأت معلومات المشاركة أعلاه و ارغب بالمشاركة في هذه الدراسة / Yes, I read the participation information above and I would like to participate in this study.	أنثى / Female	١٨-٢٥ سنه /25-18 years	ثانوي / Highschool	أعزب /Single	سعودي / Saudi	منطقة القصيم / Qassim	46	153	لا / No		نعم / Yes	من ٣-٥ مرات بالاسبوع / 3-5 days a week	في النادي / At the gym, في المنزل / At your house	متقدم / Advanced	لا / No		نعم /Yes	نعم / Yes	نعم / Yes	نعم / Yes	نعم / Yes	نعم / Yes	نعم / Yes	نعم / Yes	حرق الدهون / Burn fats, نقص الوزن / Lose weight, زيادة الطاقة / Increase Energy	٥-٦ شهور / 5-6 months	نعم / Yes	0.8-1g/kg of body weight / أكثر من ٨،. الي ١ جرام لكل كيلو من وزن الجسم	كل يوم / Everyday	من ١-٢ كوب / cups 1-2	نعم / Yes	فقدان الشعر / Hair loss, مشاكل بالكلى / Kidney problems, مشاكل بالكبد / Liver problems	نعم / Yes	من الانترنت / Internet, من وسائل التواصل الاجتماعي / Social media, هيئة الدواء والغذاء السعودية / SFDA, وزارة الصحة السعودية / Ministry of health	(البروتين الحيواني) عزل مصل اللبن Whey Isolate, (البروتين الحيواني) الكازين بروتين الحليب Casein/ Milk Protein, (البروتين الحيواني) بروتين لحم البقر Beef Protein, الكرياتين Creatine, BCAA	CNP, Applied Nutrition, Muscle tech-Nitroutech, Optimum Nutrition, Basix, EFX Sport, Dymatize, Labrada, Trib, BPI Sports, Blade Sport	نعم / Yes	نعم / Yes	نعم / Yes	نعم / Yes	نعم / Yes	نعم / Yes	نعم / Yes	نعم / Yes	نعم / Yes	نعم / Yes	نعم / Yes	نعم / Yes
2024-10-29 13:49:17	نعم قرأت معلومات المشاركة أعلاه و ارغب بالمشاركة في هذه الدراسة / Yes, I read the participation information above and I would like to participate in this study.	أنثى / Female	١٨-٢٥ سنه /25-18 years	جامعي / Bachelor	أعزب /Single	سعودي / Saudi	منطقة القصيم / Qassim	66	155	لا / No		نعم / Yes	من ١-٣ مرات بالاسبوع / 1-3 days a week	في المنزل / At your house	مبتدئ / Beginner	نعم / Yes	من الانترنت / Internet, من المدرب / Coaches, اخرى / Others	نعم /Yes	لا / No	لا / No	نعم / Yes	نعم / Yes	لا / No	لا اعلم /I don't Know	نعم / Yes	زيادة كتلة العضلات / Increase muscle mass, السيطرة على الشهية / Appetite control, لإكمال الاحتياج اليومي من البروتين / To complete the protein need	متقطع او غير منتظم / Irregular	لا / No	2-2.5g/kg of body weight / من ٢ الي ٢.٥ جرام لكل كيلو من وزن الجسم	غير محدد / Not consistent	من ١-٢ كوب / cups 1-2	لا / No			من الانترنت / Internet, من المدرب / Coaches, من الممارسين او المتدربين بالنوادي / Trainees, هيئة الدواء والغذاء السعودية / SFDA, وزارة الصحة السعودية / Ministry of health	(البروتين الحيواني) مركز مصل اللبن Whey Concentrate, (البروتين الحيواني) بروتين بياض البيض Egg White Protein	CNP, Optimum Nutrition	نعم / Yes	لا اعلم /I don't Know	لا اعلم /I don't Know	لا اعلم /I don't Know	لا / No	لا / No	نعم / Yes	نعم / Yes	لا / No	لا اعلم /I don't Know	نعم / Yes	نعم / Yes
2024-10-29 13:50:23	نعم قرأت معلومات المشاركة أعلاه و ارغب بالمشاركة في هذه الدراسة / Yes, I read the participation information above and I would like to participate in this study.	أنثى / Female	٣٦-٤٥ سنه / 45-36 years	جامعي / Bachelor	أعزب /Single	سعودي / Saudi	منطقة القصيم / Qassim	65	160	لا / No		نعم / Yes	من ١-٣ مرات بالاسبوع / 1-3 days a week	في المنزل / At your house	متوسط / Intermediate	نعم / Yes	من الانترنت / Internet	نعم /Yes	لا / No	نعم / Yes	نعم / Yes	نعم / Yes	نعم / Yes	لا اعلم /I don't Know	نعم / Yes	تحسين الأداء / Enhance performance	متقطع او غير منتظم / Irregular	نعم / Yes	0.8-1g/kg of body weight / أكثر من ٨،. الي ١ جرام لكل كيلو من وزن الجسم	غير محدد / Not consistent	من ٣-٤ اكواب / 3-4 cups	لا / No			وزارة الصحة السعودية / Ministry of health	(البروتين الحيواني) مركز مصل اللبن Whey Concentrate, (البروتين الحيواني) بروتين بياض البيض Egg White Protein	Applied Nutrition, Basix, Blade Sport	لا / No	لا اعلم /I don't Know	نعم / Yes	نعم / Yes	نعم / Yes	لا اعلم /I don't Know	نعم / Yes	نعم / Yes	نعم / Yes	نعم / Yes	لا اعلم /I don't Know	لا اعلم /I don't Know
2024-10-29 15:01:43	نعم قرأت معلومات المشاركة أعلاه و ارغب بالمشاركة في هذه الدراسة / Yes, I read the participation information above and I would like to participate in this study.	أنثى / Female	١٨-٢٥ سنه /25-18 years	ثانوي / Highschool	أعزب /Single	سعودي / Saudi	منطقة القصيم / Qassim	42	151	لا / No		لا / No				نعم / Yes	من الانترنت / Internet, من وسائل التواصل الاجتماعي / Social media	لا / No	لا / No	لا اعلم /I don't Know	نعم / Yes	لا اعلم /I don't Know	نعم / Yes	نعم / Yes	لا / No
2024-10-29 19:14:08	نعم قرأت معلومات المشاركة أعلاه و ارغب بالمشاركة في هذه الدراسة / Yes, I read the participation information above and I would like to participate in this study.	أنثى / Female	١٨-٢٥ سنه /25-18 years	جامعي / Bachelor	أعزب /Single	سعودي / Saudi	منطقة الرياض / Riyadh	50	155	لا / No		لا / No				لا / No		لا اعلم /I don't Know	لا اعلم /I don't Know	لا / No	نعم / Yes	نعم / Yes	لا / No	لا اعلم /I don't Know	لا / No
2024-10-30 13:03:07	نعم قرأت معلومات المشاركة أعلاه و ارغب بالمشاركة في هذه الدراسة / Yes, I read the participation information above and I would like to participate in this study.	أنثى / Female	١٨-٢٥ سنه /25-18 years	جامعي / Bachelor	أعزب /Single	سعودي / Saudi	منطقة القصيم / Qassim	48	154	لا / No		لا / No				نعم / Yes	من الأصدقاء / Friends, من وسائل التواصل الاجتماعي / Social media	نعم /Yes	نعم / Yes	لا / No	نعم / Yes	نعم / Yes	لا / No	نعم / Yes	نعم / Yes	زيادة كتلة العضلات / Increase muscle mass, السيطرة على الشهية / Appetite control, زيادة الطاقة / Increase Energy, لإكمال الاحتياج اليومي من البروتين / To complete the protein need	متقطع او غير منتظم / Irregular	نعم / Yes	More than 5g/kg of body weight / أكثر من ٥ جرام لكل كيلو من وزن الجسم	غير محدد / Not consistent	من ٣-٤ اكواب / 3-4 cups	لا / No			من الأصدقاء / Friends, من الممارسين او المتدربين بالنوادي / Trainees, من وسائل التواصل الاجتماعي / Social media, وزارة الصحة السعودية / Ministry of health	(البروتين الحيواني) الكازين بروتين الحليب Casein/ Milk Protein, (البروتين الحيواني) بروتين بياض البيض Egg White Protein, (البروتين الحيواني) بروتين لحم البقر Beef Protein	أخرى	لا اعلم /I don't Know	لا اعلم /I don't Know	لا اعلم /I don't Know	لا اعلم /I don't Know	لا اعلم /I don't Know	لا اعلم /I don't Know	نعم / Yes	نعم / Yes	لا اعلم /I don't Know	لا اعلم /I don't Know	نعم / Yes	نعم / Yes
2024-10-30 22:13:46	نعم قرأت معلومات المشاركة أعلاه و ارغب بالمشاركة في هذه الدراسة / Yes, I read the participation information above and I would like to participate in this study.	أنثى / Female	٢٦-٣٥ سنه / 35-26 years	جامعي / Bachelor	متزوج /Married	سعودي / Saudi	منطقة القصيم / Qassim	58	164	لا / No		لا / No				نعم / Yes	اخرى / Others	نعم /Yes	لا / No	لا / No	لا / No	لا / No	نعم / Yes	لا / No	لا / No
2024-10-30 22:15:37	نعم قرأت معلومات المشاركة أعلاه و ارغب بالمشاركة في هذه الدراسة / Yes, I read the participation information above and I would like to participate in this study.	أنثى / Female	٣٦-٤٥ سنه / 45-36 years	جامعي / Bachelor	متزوج /Married	سعودي / Saudi	منطقة القصيم / Qassim	70	162	نعم / Yes	امراض القلب والاوعية الدموية / Cardiovascular diseases	لا / No				نعم / Yes	من وسائل التواصل الاجتماعي / Social media	لا / No	لا / No	لا / No	لا / No	لا اعلم /I don't Know	لا / No	نعم / Yes	لا / No
2024-10-30 22:15:45	نعم قرأت معلومات المشاركة أعلاه و ارغب بالمشاركة في هذه الدراسة / Yes, I read the participation information above and I would like to participate in this study.	أنثى / Female	٣٦-٤٥ سنه / 45-36 years	دراسات عليا / Post Graduate	متزوج /Married	سعودي / Saudi	منطقة القصيم / Qassim	77	168	لا / No		لا / No				لا / No		لا اعلم /I don't Know	لا / No	لا / No	لا / No	نعم / Yes	لا / No	لا / No	لا / No
2024-10-30 22:21:24	نعم قرأت معلومات المشاركة أعلاه و ارغب بالمشاركة في هذه الدراسة / Yes, I read the participation information above and I would like to participate in this study.	أنثى / Female	٢٦-٣٥ سنه / 35-26 years	جامعي / Bachelor	أعزب /Single	سعودي / Saudi	منطقة القصيم / Qassim	70	160	لا / No		نعم / Yes	من ٥-٧ مرات بالاسبوع / 5-7 days a week	في النادي / At the gym	متقدم / Advanced	نعم / Yes	من المدرب / Coaches, من وسائل التواصل الاجتماعي / Social media	لا / No	نعم / Yes	لا / No	نعم / Yes	نعم / Yes	نعم / Yes	لا / No	نعم / Yes	حرق الدهون / Burn fats, زيادة كتلة العضلات / Increase muscle mass, لإكمال الاحتياج اليومي من البروتين / To complete the protein need	أكثر من ٦ شهور / More than 6 months	نعم / Yes	2-2.5g/kg of body weight / من ٢ الي ٢.٥ جرام لكل كيلو من وزن الجسم	كل يوم / Everyday	أكثر من ٨ اكواب / More than 8 cups	لا / No			من المدرب / Coaches, من الأصدقاء / Friends, من وسائل التواصل الاجتماعي / Social media	(البروتين الحيواني) مركز مصل اللبن Whey Concentrate, (البروتين الحيواني) بروتين لحم البقر Beef Protein, الكرياتين Creatine	أخرى	لا اعلم /I don't Know	لا اعلم /I don't Know	نعم / Yes	لا اعلم /I don't Know	لا اعلم /I don't Know	لا / No	نعم / Yes	نعم / Yes	نعم / Yes	نعم / Yes	نعم / Yes	نعم / Yes
2024-10-30 22:21:42	نعم قرأت معلومات المشاركة أعلاه و ارغب بالمشاركة في هذه الدراسة / Yes, I read the participation information above and I would like to participate in this study.	ذكر /Male	١٨-٢٥ سنه /25-18 years	جامعي / Bachelor	أعزب /Single	سعودي / Saudi	منطقة الشرقية / Eastern	85	185	لا / No		نعم / Yes	من ٥-٧ مرات بالاسبوع / 5-7 days a week	في النادي / At the gym, في الخارج / Out side	متقدم / Advanced	نعم / Yes	من الانترنت / Internet, من الأصدقاء / Friends	لا / No	لا / No	نعم / Yes	نعم / Yes	نعم / Yes	لا / No	لا / No	نعم / Yes	تحسين الأداء / Enhance performance, استبدال العناصر الغذائية / Replace nutrients, زيادة كتلة العضلات / Increase muscle mass, لإكمال الاحتياج اليومي من البروتين / To complete the protein need	أكثر من ٦ شهور / More than 6 months	نعم / Yes	2-2.5g/kg of body weight / من ٢ الي ٢.٥ جرام لكل كيلو من وزن الجسم	كل يوم / Everyday	أكثر من ٨ اكواب / More than 8 cups	لا / No			من الانترنت / Internet, من الأصدقاء / Friends, من الممارسين او المتدربين بالنوادي / Trainees, من وسائل التواصل الاجتماعي / Social media	(البروتين الحيواني) الكازين بروتين الحليب Casein/ Milk Protein, الكرياتين Creatine	Applied Nutrition	لا اعلم /I don't Know	لا اعلم /I don't Know	نعم / Yes	نعم / Yes	لا اعلم /I don't Know	لا / No	لا / No	نعم / Yes	نعم / Yes	نعم / Yes	لا / No	لا / No
2024-10-30 22:21:48	نعم قرأت معلومات المشاركة أعلاه و ارغب بالمشاركة في هذه الدراسة / Yes, I read the participation information above and I would like to participate in this study.	أنثى / Female	٢٦-٣٥ سنه / 35-26 years	جامعي / Bachelor	متزوج /Married	سعودي / Saudi	منطقة القصيم / Qassim	71	156	لا / No		لا / No				نعم / Yes	من وسائل التواصل الاجتماعي / Social media	نعم /Yes	نعم / Yes	لا / No	نعم / Yes	لا اعلم /I don't Know	لا / No	لا اعلم /I don't Know	لا / No
2024-10-30 22:24:58	نعم قرأت معلومات المشاركة أعلاه و ارغب بالمشاركة في هذه الدراسة / Yes, I read the participation information above and I would like to participate in this study.	أنثى / Female	٣٦-٤٥ سنه / 45-36 years	جامعي / Bachelor	متزوج /Married	سعودي / Saudi	منطقة القصيم / Qassim	66	153	لا / No		لا / No				نعم / Yes	من وسائل التواصل الاجتماعي / Social media	نعم /Yes	لا اعلم /I don't Know	لا اعلم /I don't Know	نعم / Yes	نعم / Yes	لا / No	لا اعلم /I don't Know	لا / No
2024-10-30 22:33:55	نعم قرأت معلومات المشاركة أعلاه و ارغب بالمشاركة في هذه الدراسة / Yes, I read the participation information above and I would like to participate in this study.	أنثى / Female	٢٦-٣٥ سنه / 35-26 years	جامعي / Bachelor	متزوج /Married	سعودي / Saudi	منطقة الرياض / Riyadh	70	170	لا / No		لا / No				نعم / Yes	من الانترنت / Internet	نعم /Yes	لا / No	لا / No	نعم / Yes	لا / No	نعم / Yes	نعم / Yes	نعم / Yes	حرق الدهون / Burn fats, زيادة كتلة العضلات / Increase muscle mass	متقطع او غير منتظم / Irregular	لا / No	2-2.5g/kg of body weight / من ٢ الي ٢.٥ جرام لكل كيلو من وزن الجسم	غير محدد / Not consistent	من ٣-٤ اكواب / 3-4 cups	لا اعلم /I don't Know			من الانترنت / Internet	(البروتين الحيواني) مركز مصل اللبن Whey Concentrate, (البروتين الحيواني) عزل مصل اللبن Whey Isolate	Athletic nutrition, Kayow	نعم / Yes	لا / No	لا / No	لا / No	نعم / Yes	لا / No	نعم / Yes	لا / No	لا اعلم /I don't Know	لا اعلم /I don't Know	لا / No	لا / No
2024-10-30 22:34:56	نعم قرأت معلومات المشاركة أعلاه و ارغب بالمشاركة في هذه الدراسة / Yes, I read the participation information above and I would like to participate in this study.	أنثى / Female	٢٦-٣٥ سنه / 35-26 years	جامعي / Bachelor	أعزب /Single	سعودي / Saudi	منطقة القصيم / Qassim	72	166	لا / No		لا / No				نعم / Yes	من وسائل التواصل الاجتماعي / Social media, اخرى / Others	لا / No	نعم / Yes	لا / No	نعم / Yes	لا / No	نعم / Yes	لا / No	لا / No
2024-10-30 22:43:54	نعم قرأت معلومات المشاركة أعلاه و ارغب بالمشاركة في هذه الدراسة / Yes, I read the participation information above and I would like to participate in this study.	أنثى / Female	٢٦-٣٥ سنه / 35-26 years	دراسات عليا / Post Graduate	متزوج /Married	سعودي / Saudi	منطقة القصيم / Qassim	75	162	لا / No		لا / No				نعم / Yes	من وسائل التواصل الاجتماعي / Social media	لا اعلم /I don't Know	لا / No	لا / No	نعم / Yes	نعم / Yes	نعم / Yes	لا / No	لا / No
2024-10-30 22:52:01	نعم قرأت معلومات المشاركة أعلاه و ارغب بالمشاركة في هذه الدراسة / Yes, I read the participation information above and I would like to participate in this study.	ذكر /Male	٣٦-٤٥ سنه / 45-36 years	دراسات عليا / Post Graduate	متزوج /Married	سعودي / Saudi	منطقة القصيم / Qassim	96	180	لا / No		لا / No				نعم / Yes	من الانترنت / Internet	لا / No	نعم / Yes	لا / No	لا / No	لا / No	نعم / Yes	لا / No	لا / No
2024-10-30 23:41:13	نعم قرأت معلومات المشاركة أعلاه و ارغب بالمشاركة في هذه الدراسة / Yes, I read the participation information above and I would like to participate in this study.	أنثى / Female	فوق ٤٥ سنه over 45 years	دراسات عليا / Post Graduate	متزوج /Married	غير سعودي / non-Saudi	منطقة مكه المكرمة / Makkah	56	160	نعم / Yes	حساسية / Allergies, امراض القلب والاوعية الدموية / Cardiovascular diseases	لا / No				لا / No		نعم /Yes	نعم / Yes	لا / No	لا / No	لا / No	لا / No	لا اعلم /I don't Know	لا / No
2024-10-30 23:51:21	نعم قرأت معلومات المشاركة أعلاه و ارغب بالمشاركة في هذه الدراسة / Yes, I read the participation information above and I would like to participate in this study.	أنثى / Female	٣٦-٤٥ سنه / 45-36 years	جامعي / Bachelor	متزوج /Married	سعودي / Saudi	منطقة مكه المكرمة / Makkah	93	166	لا / No		لا / No				لا / No		لا اعلم /I don't Know	لا / No	لا اعلم /I don't Know	نعم / Yes	لا / No	لا / No	لا اعلم /I don't Know	لا / No
2024-10-30 23:58:58	نعم قرأت معلومات المشاركة أعلاه و ارغب بالمشاركة في هذه الدراسة / Yes, I read the participation information above and I would like to participate in this study.	أنثى / Female	٣٦-٤٥ سنه / 45-36 years	جامعي / Bachelor	متزوج /Married	غير سعودي / non-Saudi	منطقة مكه المكرمة / Makkah	52	175	لا / No		لا / No				نعم / Yes	من الانترنت / Internet, من الأصدقاء / Friends, من وسائل التواصل الاجتماعي / Social media	لا اعلم /I don't Know	لا اعلم /I don't Know	لا / No	نعم / Yes	لا / No	لا / No	لا / No	لا / No
2024-10-30 23:59:57	نعم قرأت معلومات المشاركة أعلاه و ارغب بالمشاركة في هذه الدراسة / Yes, I read the participation information above and I would like to participate in this study.	أنثى / Female	١٨-٢٥ سنه /25-18 years	ثانوي / Highschool	أعزب /Single	سعودي / Saudi	منطقة مكه المكرمة / Makkah	56	156	لا / No		لا / No				نعم / Yes	من الانترنت / Internet, من وسائل التواصل الاجتماعي / Social media	نعم /Yes	لا / No	لا / No	لا اعلم /I don't Know	لا اعلم /I don't Know	لا / No	لا / No	لا / No
2024-10-31 00:00:41	نعم قرأت معلومات المشاركة أعلاه و ارغب بالمشاركة في هذه الدراسة / Yes, I read the participation information above and I would like to participate in this study.	أنثى / Female	١٨-٢٥ سنه /25-18 years	ثانوي / Highschool	أعزب /Single	سعودي / Saudi	منطقة مكه المكرمة / Makkah	70	155	نعم / Yes	مشاكل هضمية / GI problems, الغدة الدرقية /Thyroid, حساسية / Allergies	لا / No				لا / No		نعم /Yes	نعم / Yes	لا / No	نعم / Yes	نعم / Yes	نعم / Yes	نعم / Yes	لا / No
2024-10-31 00:01:00	نعم قرأت معلومات المشاركة أعلاه و ارغب بالمشاركة في هذه الدراسة / Yes, I read the participation information above and I would like to participate in this study.	أنثى / Female	١٨-٢٥ سنه /25-18 years	ثانوي / Highschool	أعزب /Single	سعودي / Saudi	منطقة مكه المكرمة / Makkah	72	158	لا / No		لا / No				نعم / Yes	من الأصدقاء / Friends, من وسائل التواصل الاجتماعي / Social media	لا اعلم /I don't Know	لا / No	لا / No	نعم / Yes	لا / No	نعم / Yes	لا / No	لا / No
2024-10-31 00:01:11	نعم قرأت معلومات المشاركة أعلاه و ارغب بالمشاركة في هذه الدراسة / Yes, I read the participation information above and I would like to participate in this study.	أنثى / Female	١٨-٢٥ سنه /25-18 years	ثانوي / Highschool	أعزب /Single	غير سعودي / non-Saudi	منطقة مكه المكرمة / Makkah	46	163	لا / No		لا / No				لا / No		نعم /Yes	لا / No	لا اعلم /I don't Know	نعم / Yes	نعم / Yes	لا / No	لا / No	لا / No
2024-10-31 00:01:32	نعم قرأت معلومات المشاركة أعلاه و ارغب بالمشاركة في هذه الدراسة / Yes, I read the participation information above and I would like to participate in this study.	أنثى / Female	١٨-٢٥ سنه /25-18 years	ثانوي / Highschool	أعزب /Single	سعودي / Saudi	منطقة مكه المكرمة / Makkah	48	151	لا / No		لا / No				لا / No		لا اعلم /I don't Know	لا / No	نعم / Yes	نعم / Yes	لا اعلم /I don't Know	لا / No	لا / No	لا / No
2024-10-31 00:01:47	نعم قرأت معلومات المشاركة أعلاه و ارغب بالمشاركة في هذه الدراسة / Yes, I read the participation information above and I would like to participate in this study.	أنثى / Female	١٨-٢٥ سنه /25-18 years	ثانوي / Highschool	أعزب /Single	سعودي / Saudi	منطقة مكه المكرمة / Makkah	58	164	لا / No		لا / No				نعم / Yes	من المدرب / Coaches, من الأصدقاء / Friends, من وسائل التواصل الاجتماعي / Social media	لا / No	لا / No	لا / No	نعم / Yes	نعم / Yes	لا / No	لا اعلم /I don't Know	نعم / Yes	زيادة كتلة العضلات / Increase muscle mass, السيطرة على الشهية / Appetite control, زيادة الطاقة / Increase Energy, لإكمال الاحتياج اليومي من البروتين / To complete the protein need	أكثر من ٦ شهور / More than 6 months	نعم / Yes	لا اعلم /I don't Know	كل يوم / Everyday	أكثر من ٨ اكواب / More than 8 cups	نعم / Yes	جفاف الجلد / Dry skin	لا / No	من الانترنت / Internet, من الممارسين او المتدربين بالنوادي / Trainees, من وسائل التواصل الاجتماعي / Social media, هيئة الدواء والغذاء السعودية / SFDA, وزارة الصحة السعودية / Ministry of health	(البروتين الحيواني) مركز مصل اللبن Whey Concentrate, (البروتين الحيواني) عزل مصل اللبن Whey Isolate, (البروتين الحيواني) الكازين بروتين الحليب Casein/ Milk Protein, (البروتين الحيواني) بروتين بياض البيض Egg White Protein, (البروتين الحيواني) بروتين لحم البقر Beef Protein, (البروتين النباتي) Plant-based Protein, الكرياتين Creatine	أخرى	نعم / Yes	نعم / Yes	لا / No	نعم / Yes	لا اعلم /I don't Know	لا / No	نعم / Yes	نعم / Yes	لا اعلم /I don't Know	لا اعلم /I don't Know	لا اعلم /I don't Know	نعم / Yes
2024-10-31 00:04:39	نعم قرأت معلومات المشاركة أعلاه و ارغب بالمشاركة في هذه الدراسة / Yes, I read the participation information above and I would like to participate in this study.	أنثى / Female	٣٦-٤٥ سنه / 45-36 years	دراسات عليا / Post Graduate	متزوج /Married	سعودي / Saudi	منطقة مكه المكرمة / Makkah	66	162	لا / No		لا / No				نعم / Yes	من وسائل التواصل الاجتماعي / Social media	لا / No	لا / No	لا / No	نعم / Yes	نعم / Yes	لا / No	لا / No	نعم / Yes	زيادة كتلة العضلات / Increase muscle mass	متقطع او غير منتظم / Irregular	نعم / Yes	0.8-1g/kg of body weight / أكثر من ٨،. الي ١ جرام لكل كيلو من وزن الجسم	غير محدد / Not consistent	أكثر من ٨ اكواب / More than 8 cups	لا / No			من الانترنت / Internet	(البروتين الحيواني) مركز مصل اللبن Whey Concentrate	BPI Sports	لا اعلم /I don't Know	لا اعلم /I don't Know	لا / No	نعم / Yes	لا اعلم /I don't Know	نعم / Yes	نعم / Yes	لا اعلم /I don't Know	نعم / Yes	لا اعلم /I don't Know	لا اعلم /I don't Know	نعم / Yes
2024-10-31 00:11:34	نعم قرأت معلومات المشاركة أعلاه و ارغب بالمشاركة في هذه الدراسة / Yes, I read the participation information above and I would like to participate in this study.	أنثى / Female	١٨-٢٥ سنه /25-18 years	ثانوي / Highschool	أعزب /Single	غير سعودي / non-Saudi	منطقة مكه المكرمة / Makkah	59	162	لا / No		لا / No				لا / No		لا / No	لا / No	لا اعلم /I don't Know	لا اعلم /I don't Know	لا / No	لا / No	لا اعلم /I don't Know	لا / No
2024-10-31 00:13:33	نعم قرأت معلومات المشاركة أعلاه و ارغب بالمشاركة في هذه الدراسة / Yes, I read the participation information above and I would like to participate in this study.	أنثى / Female	٣٦-٤٥ سنه / 45-36 years	جامعي / Bachelor	متزوج /Married	سعودي / Saudi	منطقة مكه المكرمة / Makkah	60	163	نعم / Yes	أخرى / others	نعم / Yes	من ٣-٥ مرات بالاسبوع / 3-5 days a week	في النادي / At the gym	متوسط / Intermediate	نعم / Yes	اخرى / Others	نعم /Yes	لا / No	لا / No	نعم / Yes	نعم / Yes	لا / No	لا / No	نعم / Yes	لإكمال الاحتياج اليومي من البروتين / To complete the protein need	متقطع او غير منتظم / Irregular	نعم / Yes	More than 5g/kg of body weight / أكثر من ٥ جرام لكل كيلو من وزن الجسم	أيام التدريب / Workout days	من ٣-٤ اكواب / 3-4 cups	نعم / Yes	مشاكل في الجهاز الهضمي / GI problems	نعم / Yes	من المدرب / Coaches, من الأصدقاء / Friends	(البروتين الحيواني) مركز مصل اللبن Whey Concentrate, الكرياتين Creatine	NXT Nutrition	لا / No	لا / No	لا / No	نعم / Yes	لا / No	نعم / Yes	نعم / Yes	نعم / Yes	نعم / Yes	نعم / Yes	نعم / Yes	نعم / Yes
2024-10-31 00:20:24	نعم قرأت معلومات المشاركة أعلاه و ارغب بالمشاركة في هذه الدراسة / Yes, I read the participation information above and I would like to participate in this study.	أنثى / Female	١٨-٢٥ سنه /25-18 years	ثانوي / Highschool	أعزب /Single	غير سعودي / non-Saudi	منطقة مكه المكرمة / Makkah	56	155	لا / No		نعم / Yes	من ٣-٥ مرات بالاسبوع / 3-5 days a week	في المنزل / At your house	متوسط / Intermediate	نعم / Yes	من المدرب / Coaches, من وسائل التواصل الاجتماعي / Social media	نعم /Yes	نعم / Yes	لا / No	لا / No	نعم / Yes	لا / No	لا / No	نعم / Yes	زيادة كتلة العضلات / Increase muscle mass, نقص الوزن / Lose weight, لإكمال الاحتياج اليومي من البروتين / To complete the protein need	أكثر من ٦ شهور / More than 6 months	نعم / Yes	0.8-1g/kg of body weight / أكثر من ٨،. الي ١ جرام لكل كيلو من وزن الجسم	أيام التدريب / Workout days	من ٥-٦ اكواب / 5-6 cups	لا / No			من المدرب / Coaches, من وسائل التواصل الاجتماعي / Social media	(البروتين الحيواني) مركز مصل اللبن Whey Concentrate, (البروتين الحيواني) الكازين بروتين الحليب Casein/ Milk Protein, (البروتين الحيواني) بروتين بياض البيض Egg White Protein, (البروتين الحيواني) بروتين لحم البقر Beef Protein, (البروتين النباتي) Plant-based Protein, الكرياتين Creatine	CNP, BPI Sports, MYPROTEIN	لا اعلم /I don't Know	لا اعلم /I don't Know	نعم / Yes	نعم / Yes	لا اعلم /I don't Know	لا / No	نعم / Yes	نعم / Yes	نعم / Yes	نعم / Yes	نعم / Yes	نعم / Yes
2024-10-31 00:25:54	نعم قرأت معلومات المشاركة أعلاه و ارغب بالمشاركة في هذه الدراسة / Yes, I read the participation information above and I would like to participate in this study.	أنثى / Female	١٨-٢٥ سنه /25-18 years	ثانوي / Highschool	أعزب /Single	غير سعودي / non-Saudi	منطقة مكه المكرمة / Makkah	48	153	لا / No		لا / No				نعم / Yes	اخرى / Others	لا / No	لا / No	لا / No	نعم / Yes	لا اعلم /I don't Know	لا / No	لا / No	لا / No
2024-10-31 00:36:39	نعم قرأت معلومات المشاركة أعلاه و ارغب بالمشاركة في هذه الدراسة / Yes, I read the participation information above and I would like to participate in this study.	أنثى / Female	١٨-٢٥ سنه /25-18 years	ثانوي / Highschool	أعزب /Single	سعودي / Saudi	منطقة مكه المكرمة / Makkah	56	142	لا / No		نعم / Yes	من ٣-٥ مرات بالاسبوع / 3-5 days a week	في المنزل / At your house	متوسط / Intermediate	نعم / Yes	من المدرب / Coaches	نعم /Yes	نعم / Yes	لا / No	نعم / Yes	نعم / Yes	نعم / Yes	لا / No	نعم / Yes	تحسين الأداء / Enhance performance, حرق الدهون / Burn fats, زيادة كتلة العضلات / Increase muscle mass, لإكمال الاحتياج اليومي من البروتين / To complete the protein need	اقل من شهر / Less than a month	نعم / Yes	2-2.5g/kg of body weight / من ٢ الي ٢.٥ جرام لكل كيلو من وزن الجسم	أيام التدريب / Workout days	من ٥-٦ اكواب / 5-6 cups	نعم / Yes	جفاف الجلد / Dry skin	لفترة مؤقته / For a temporary period	من المدرب / Coaches, من الأصدقاء / Friends, من الممارسين او المتدربين بالنوادي / Trainees, من وسائل التواصل الاجتماعي / Social media, وزارة الصحة السعودية / Ministry of health	(البروتين الحيواني) عزل مصل اللبن Whey Isolate, (البروتين الحيواني) مصل اللبن هيدروليزات Whey hydrolysate, (البروتين الحيواني) الكازين بروتين الحليب Casein/ Milk Protein, (البروتين الحيواني) بروتين بياض البيض Egg White Protein	Athletic nutrition, Kayow	نعم / Yes	لا / No	نعم / Yes	لا / No	لا / No	لا اعلم /I don't Know	نعم / Yes	نعم / Yes	نعم / Yes	نعم / Yes	نعم / Yes	نعم / Yes
2024-10-31 00:50:58	نعم قرأت معلومات المشاركة أعلاه و ارغب بالمشاركة في هذه الدراسة / Yes, I read the participation information above and I would like to participate in this study.	أنثى / Female	١٨-٢٥ سنه /25-18 years	ثانوي / Highschool	أعزب /Single	غير سعودي / non-Saudi	منطقة مكه المكرمة / Makkah	37	156	لا / No		لا / No				نعم / Yes	من الانترنت / Internet, من وسائل التواصل الاجتماعي / Social media	نعم /Yes	لا / No	لا / No	نعم / Yes	نعم / Yes	لا / No	لا / No	لا / No
2024-10-31 01:22:55	نعم قرأت معلومات المشاركة أعلاه و ارغب بالمشاركة في هذه الدراسة / Yes, I read the participation information above and I would like to participate in this study.	أنثى / Female	فوق ٤٥ سنه over 45 years	جامعي / Bachelor	متزوج /Married	سعودي / Saudi	المدينة المنورة /AL Madinah	59	150	لا / No		لا / No				لا / No		نعم /Yes	لا / No	لا اعلم /I don't Know	نعم / Yes	لا اعلم /I don't Know	لا / No	لا اعلم /I don't Know	لا / No
2024-10-31 01:30:14	نعم قرأت معلومات المشاركة أعلاه و ارغب بالمشاركة في هذه الدراسة / Yes, I read the participation information above and I would like to participate in this study.	أنثى / Female	١٨-٢٥ سنه /25-18 years	ثانوي / Highschool	أعزب /Single	غير سعودي / non-Saudi	منطقة مكه المكرمة / Makkah	65	164	لا / No		لا / No				لا / No		نعم /Yes	لا / No	لا / No	لا / No	لا / No	لا / No	لا اعلم /I don't Know	لا / No
2024-10-31 01:50:57	نعم قرأت معلومات المشاركة أعلاه و ارغب بالمشاركة في هذه الدراسة / Yes, I read the participation information above and I would like to participate in this study.	أنثى / Female	٢٦-٣٥ سنه / 35-26 years	جامعي / Bachelor	أعزب /Single	سعودي / Saudi	منطقة القصيم / Qassim	65	156	لا / No		لا / No				نعم / Yes	من وسائل التواصل الاجتماعي / Social media	نعم /Yes	لا / No	لا / No	لا / No	لا / No	نعم / Yes	لا / No	لا / No
2024-10-31 02:03:18	نعم قرأت معلومات المشاركة أعلاه و ارغب بالمشاركة في هذه الدراسة / Yes, I read the participation information above and I would like to participate in this study.	أنثى / Female	١٨-٢٥ سنه /25-18 years	ثانوي / Highschool	أعزب /Single	غير سعودي / non-Saudi	منطقة مكه المكرمة / Makkah	57	267	لا / No		نعم / Yes	من ٥-٧ مرات بالاسبوع / 5-7 days a week	في المنزل / At your house	متوسط / Intermediate	لا / No		لا اعلم /I don't Know	لا / No	لا / No	نعم / Yes	نعم / Yes	لا / No	لا اعلم /I don't Know	لا / No
2024-10-31 08:55:01	نعم قرأت معلومات المشاركة أعلاه و ارغب بالمشاركة في هذه الدراسة / Yes, I read the participation information above and I would like to participate in this study.	أنثى / Female	فوق ٤٥ سنه over 45 years	جامعي / Bachelor	متزوج /Married	سعودي / Saudi	منطقة مكه المكرمة / Makkah	90	156	لا / No		لا / No				نعم / Yes	من وسائل التواصل الاجتماعي / Social media	لا اعلم /I don't Know	لا / No	لا اعلم /I don't Know	لا اعلم /I don't Know	لا / No	لا / No	لا اعلم /I don't Know	لا / No
2024-10-31 09:31:16	نعم قرأت معلومات المشاركة أعلاه و ارغب بالمشاركة في هذه الدراسة / Yes, I read the participation information above and I would like to participate in this study.	أنثى / Female	٣٦-٤٥ سنه / 45-36 years	دراسات عليا / Post Graduate	متزوج /Married	سعودي / Saudi	المدينة المنورة /AL Madinah	75	165	لا / No		لا / No				لا / No		لا اعلم /I don't Know	لا اعلم /I don't Know	نعم / Yes	نعم / Yes	لا اعلم /I don't Know	لا / No	لا / No	لا / No
2024-10-31 09:55:28	نعم قرأت معلومات المشاركة أعلاه و ارغب بالمشاركة في هذه الدراسة / Yes, I read the participation information above and I would like to participate in this study.	أنثى / Female	١٨-٢٥ سنه /25-18 years	ثانوي / Highschool	أعزب /Single	سعودي / Saudi	منطقة مكه المكرمة / Makkah	60	167	لا / No		لا / No				لا / No		نعم /Yes	نعم / Yes	لا / No	نعم / Yes	نعم / Yes	لا / No	لا / No	لا / No
2024-10-31 10:08:41	نعم قرأت معلومات المشاركة أعلاه و ارغب بالمشاركة في هذه الدراسة / Yes, I read the participation information above and I would like to participate in this study.	أنثى / Female	١٨-٢٥ سنه /25-18 years	ثانوي / Highschool	أعزب /Single	سعودي / Saudi	منطقة مكه المكرمة / Makkah	42	168	لا / No		لا / No				لا / No		لا اعلم /I don't Know	لا / No	لا اعلم /I don't Know	نعم / Yes	لا اعلم /I don't Know	لا / No	لا / No	لا / No
2024-10-31 10:51:00	نعم قرأت معلومات المشاركة أعلاه و ارغب بالمشاركة في هذه الدراسة / Yes, I read the participation information above and I would like to participate in this study.	أنثى / Female	١٨-٢٥ سنه /25-18 years	ثانوي / Highschool	أعزب /Single	سعودي / Saudi	منطقة مكه المكرمة / Makkah	78	158	لا / No		لا / No				نعم / Yes	من الانترنت / Internet, من الأصدقاء / Friends, من وسائل التواصل الاجتماعي / Social media	لا / No	لا / No	نعم / Yes	لا / No	لا / No	لا / No	لا / No	لا / No
2024-10-31 11:02:01	نعم قرأت معلومات المشاركة أعلاه و ارغب بالمشاركة في هذه الدراسة / Yes, I read the participation information above and I would like to participate in this study.	أنثى / Female	٣٦-٤٥ سنه / 45-36 years	دراسات عليا / Post Graduate	متزوج /Married	سعودي / Saudi	منطقة مكه المكرمة / Makkah	80	157	لا / No		لا / No				لا / No		لا اعلم /I don't Know	نعم / Yes	لا / No	نعم / Yes	نعم / Yes	لا / No	لا / No	لا / No
2024-10-31 12:20:09	نعم قرأت معلومات المشاركة أعلاه و ارغب بالمشاركة في هذه الدراسة / Yes, I read the participation information above and I would like to participate in this study.	أنثى / Female	١٨-٢٥ سنه /25-18 years	ثانوي / Highschool	أعزب /Single	سعودي / Saudi	منطقة مكه المكرمة / Makkah	45	145	لا / No		نعم / Yes	من ١-٣ مرات بالاسبوع / 1-3 days a week	في المنزل / At your house	مبتدئ / Beginner	لا / No		نعم /Yes	لا / No	لا / No	نعم / Yes	نعم / Yes	لا / No	لا اعلم /I don't Know	لا / No
2024-10-31 13:43:49	نعم قرأت معلومات المشاركة أعلاه و ارغب بالمشاركة في هذه الدراسة / Yes, I read the participation information above and I would like to participate in this study.	أنثى / Female	١٨-٢٥ سنه /25-18 years	ثانوي / Highschool	أعزب /Single	سعودي / Saudi	منطقة مكه المكرمة / Makkah	75	163	لا / No		لا / No				لا / No		لا اعلم /I don't Know	لا / No	نعم / Yes	لا / No	لا اعلم /I don't Know	لا / No	لا اعلم /I don't Know	لا / No
2024-11-01 02:17:51	نعم قرأت معلومات المشاركة أعلاه و ارغب بالمشاركة في هذه الدراسة / Yes, I read the participation information above and I would like to participate in this study.	ذكر /Male	٢٦-٣٥ سنه / 35-26 years	دراسات عليا / Post Graduate	متزوج /Married	سعودي / Saudi	منطقة جيزان / Jazan	93	164	لا / No		نعم / Yes	من ٣-٥ مرات بالاسبوع / 3-5 days a week	في النادي / At the gym	متوسط / Intermediate	نعم / Yes	من الانترنت / Internet, من الأصدقاء / Friends, من وسائل التواصل الاجتماعي / Social media	لا / No	لا / No	نعم / Yes	نعم / Yes	نعم / Yes	لا / No	لا / No	نعم / Yes	زيادة كتلة العضلات / Increase muscle mass, لإكمال الاحتياج اليومي من البروتين / To complete the protein need	أكثر من ٦ شهور / More than 6 months	نعم / Yes	0.8-1g/kg of body weight / أكثر من ٨،. الي ١ جرام لكل كيلو من وزن الجسم	أيام التدريب / Workout days	أكثر من ٨ اكواب / More than 8 cups	لا / No			من الانترنت / Internet, من الأصدقاء / Friends, من الممارسين او المتدربين بالنوادي / Trainees, من وسائل التواصل الاجتماعي / Social media	(البروتين الحيواني) عزل مصل اللبن Whey Isolate, (البروتين الحيواني) بروتين بياض البيض Egg White Protein, (البروتين الحيواني) بروتين لحم البقر Beef Protein	Optimum Nutrition	لا اعلم /I don't Know	لا اعلم /I don't Know	لا اعلم /I don't Know	لا / No	لا اعلم /I don't Know	نعم / Yes	نعم / Yes	نعم / Yes	نعم / Yes	نعم / Yes	لا / No	لا اعلم /I don't Know
2024-11-01 21:45:41	نعم قرأت معلومات المشاركة أعلاه و ارغب بالمشاركة في هذه الدراسة / Yes, I read the participation information above and I would like to participate in this study.	أنثى / Female	فوق ٤٥ سنه over 45 years	ثانوي / Highschool	متزوج /Married	سعودي / Saudi	منطقة مكه المكرمة / Makkah	70	160	لا / No		لا / No				نعم / Yes	من الانترنت / Internet, من وسائل التواصل الاجتماعي / Social media	لا / No	لا / No	لا / No	لا اعلم /I don't Know	نعم / Yes	نعم / Yes	لا اعلم /I don't Know	لا / No
2024-11-01 22:00:42	نعم قرأت معلومات المشاركة أعلاه و ارغب بالمشاركة في هذه الدراسة / Yes, I read the participation information above and I would like to participate in this study.	أنثى / Female	٣٦-٤٥ سنه / 45-36 years	جامعي / Bachelor	متزوج /Married
2024-11-02 12:00:42	نعم قرأت معلومات المشاركة أعلاه و ارغب بالمشاركة في هذه الدراسة / Yes, I read the participation information above and I would like to participate in this study.	أنثى / Female	٣٦-٤٥ سنه / 45-36 years	جامعي / Bachelor	متزوج /Married	سعودي / Saudi	منطقة مكه المكرمة / Makkah	74	165	لا / No		لا / No				لا / No		لا اعلم /I don't Know	لا / No	لا / No	لا / No	لا اعلم /I don't Know	لا / No	لا / No	لا / No
2024-11-02 13:19:48	نعم قرأت معلومات المشاركة أعلاه و ارغب بالمشاركة في هذه الدراسة / Yes, I read the participation information above and I would like to participate in this study.	أنثى / Female	١٨-٢٥ سنه /25-18 years	جامعي / Bachelor	أعزب /Single	سعودي / Saudi	منطقة مكه المكرمة / Makkah	50	148	لا / No		نعم / Yes	من ٣-٥ مرات بالاسبوع / 3-5 days a week	في النادي / At the gym, في المنزل / At your house	متقدم / Advanced	لا / No		لا اعلم /I don't Know	لا / No	نعم / Yes	لا / No	لا / No	لا / No	لا اعلم /I don't Know	لا / No
2024-11-02 15:19:00	نعم قرأت معلومات المشاركة أعلاه و ارغب بالمشاركة في هذه الدراسة / Yes, I read the participation information above and I would like to participate in this study.	أنثى / Female	٢٦-٣٥ سنه / 35-26 years	جامعي / Bachelor	متزوج /Married	سعودي / Saudi	المدينة المنورة /AL Madinah	60	164	لا / No		لا / No				لا / No		لا / No	نعم / Yes	لا اعلم /I don't Know	لا / No	لا اعلم /I don't Know	لا / No	لا / No	لا / No
2024-11-02 15:54:16	نعم قرأت معلومات المشاركة أعلاه و ارغب بالمشاركة في هذه الدراسة / Yes, I read the participation information above and I would like to participate in this study.	أنثى / Female	٣٦-٤٥ سنه / 45-36 years	جامعي / Bachelor	متزوج /Married	سعودي / Saudi	منطقة الرياض / Riyadh	62	162	لا / No		لا / No				لا / No		نعم /Yes	لا / No	نعم / Yes	لا / No	لا / No	نعم / Yes	لا / No	لا / No
2024-11-02 15:59:39	نعم قرأت معلومات المشاركة أعلاه و ارغب بالمشاركة في هذه الدراسة / Yes, I read the participation information above and I would like to participate in this study.	ذكر /Male	٣٦-٤٥ سنه / 45-36 years	دراسات عليا / Post Graduate	متزوج /Married	سعودي / Saudi	منطقة الرياض / Riyadh	124	180	لا / No		نعم / Yes	من ٣-٥ مرات بالاسبوع / 3-5 days a week	في النادي / At the gym	متوسط / Intermediate	لا / No		نعم /Yes	نعم / Yes	لا اعلم /I don't Know	نعم / Yes	لا اعلم /I don't Know	لا / No	لا اعلم /I don't Know	نعم / Yes	تحسين الأداء / Enhance performance, زيادة الطاقة / Increase Energy	متقطع او غير منتظم / Irregular	لا / No	لا اعلم /I don't Know	Only When I have a competition/ في أيام السباقات	من ٥-٦ اكواب / 5-6 cups	لا / No			من الانترنت / Internet	الكرياتين Creatine	أخرى	نعم / Yes	نعم / Yes	نعم / Yes	نعم / Yes	نعم / Yes	لا اعلم /I don't Know	نعم / Yes	نعم / Yes	لا اعلم /I don't Know	نعم / Yes	لا اعلم /I don't Know	لا / No
2024-11-02 16:04:19	نعم قرأت معلومات المشاركة أعلاه و ارغب بالمشاركة في هذه الدراسة / Yes, I read the participation information above and I would like to participate in this study.	ذكر /Male	١٨-٢٥ سنه /25-18 years	جامعي / Bachelor	أعزب /Single	سعودي / Saudi	منطقة الرياض / Riyadh	63	180	لا / No		نعم / Yes	من ٣-٥ مرات بالاسبوع / 3-5 days a week	في الخارج / Out side	متوسط / Intermediate	نعم / Yes	من الانترنت / Internet	نعم /Yes	نعم / Yes	لا / No	نعم / Yes	لا اعلم /I don't Know	نعم / Yes	لا / No	نعم / Yes	استبدال العناصر الغذائية / Replace nutrients, زيادة كتلة العضلات / Increase muscle mass, نقص الوزن / Lose weight	متقطع او غير منتظم / Irregular	لا / No	0.8-1g/kg of body weight / أكثر من ٨،. الي ١ جرام لكل كيلو من وزن الجسم	غير محدد / Not consistent	من ٥-٦ اكواب / 5-6 cups	لا / No			من الانترنت / Internet	(البروتين الحيواني) مركز مصل اللبن Whey Concentrate, (البروتين الحيواني) عزل مصل اللبن Whey Isolate	أخرى	نعم / Yes	لا / No	لا اعلم /I don't Know	نعم / Yes	نعم / Yes	نعم / Yes	نعم / Yes	نعم / Yes	نعم / Yes	نعم / Yes	نعم / Yes	نعم / Yes
2024-11-02 17:02:11	نعم قرأت معلومات المشاركة أعلاه و ارغب بالمشاركة في هذه الدراسة / Yes, I read the participation information above and I would like to participate in this study.	أنثى / Female	٢٦-٣٥ سنه / 35-26 years	جامعي / Bachelor	أعزب /Single	سعودي / Saudi	منطقة الرياض / Riyadh	42	153	لا / No		لا / No				نعم / Yes	من المدرب / Coaches, من وسائل التواصل الاجتماعي / Social media	لا اعلم /I don't Know	لا / No	لا / No	نعم / Yes	نعم / Yes	لا / No	لا / No	نعم / Yes	زيادة كتلة العضلات / Increase muscle mass, زيادة الطاقة / Increase Energy	متقطع او غير منتظم / Irregular	لا / No	لا اعلم /I don't Know	أيام التدريب / Workout days	من ١-٢ كوب / cups 1-2	لا / No			من المدرب / Coaches	(البروتين الحيواني) عزل مصل اللبن Whey Isolate, BCAA	أخرى	لا اعلم /I don't Know	لا اعلم /I don't Know	لا اعلم /I don't Know	لا اعلم /I don't Know	لا اعلم /I don't Know	لا / No	نعم / Yes	نعم / Yes	نعم / Yes	نعم / Yes	نعم / Yes	نعم / Yes
2024-11-02 17:07:53	نعم قرأت معلومات المشاركة أعلاه و ارغب بالمشاركة في هذه الدراسة / Yes, I read the participation information above and I would like to participate in this study.	أنثى / Female	٢٦-٣٥ سنه / 35-26 years	دراسات عليا / Post Graduate	متزوج /Married	سعودي / Saudi	منطقة مكه المكرمة / Makkah	64	167	لا / No		نعم / Yes	من ٣-٥ مرات بالاسبوع / 3-5 days a week	في النادي / At the gym	متقدم / Advanced	نعم / Yes	من الانترنت / Internet, من الأصدقاء / Friends, من وسائل التواصل الاجتماعي / Social media, اخرى / Others	لا / No	لا / No	لا / No	لا / No	نعم / Yes	لا / No	لا / No	نعم / Yes	زيادة كتلة العضلات / Increase muscle mass, لإكمال الاحتياج اليومي من البروتين / To complete the protein need	٣-٤ أشهر / 3-4 months	نعم / Yes	2-2.5g/kg of body weight / من ٢ الي ٢.٥ جرام لكل كيلو من وزن الجسم	كل يوم / Everyday	من ٧-٨ اكواب / 7-8 cups	لا / No			من الانترنت / Internet, من وسائل التواصل الاجتماعي / Social media	(البروتين الحيواني) بروتين لحم البقر Beef Protein	Applied Nutrition	لا اعلم /I don't Know	لا اعلم /I don't Know	لا / No	نعم / Yes	لا اعلم /I don't Know	لا اعلم /I don't Know	نعم / Yes	لا اعلم /I don't Know	لا / No	لا / No	لا / No	نعم / Yes
2024-11-02 17:14:07	نعم قرأت معلومات المشاركة أعلاه و ارغب بالمشاركة في هذه الدراسة / Yes, I read the participation information above and I would like to participate in this study.	أنثى / Female	٢٦-٣٥ سنه / 35-26 years	دراسات عليا / Post Graduate	أعزب /Single	سعودي / Saudi	منطقة الرياض / Riyadh	62	152	لا / No		نعم / Yes	من ١-٣ مرات بالاسبوع / 1-3 days a week	في المنزل / At your house	متوسط / Intermediate	نعم / Yes	من الانترنت / Internet, من وسائل التواصل الاجتماعي / Social media	لا / No	لا / No	لا / No	لا / No	نعم / Yes	نعم / Yes	لا / No	نعم / Yes	لإكمال الاحتياج اليومي من البروتين / To complete the protein need	متقطع او غير منتظم / Irregular	نعم / Yes	0.8-1g/kg of body weight / أكثر من ٨،. الي ١ جرام لكل كيلو من وزن الجسم	غير محدد / Not consistent	من ٣-٤ اكواب / 3-4 cups	لا / No			من الانترنت / Internet, من وسائل التواصل الاجتماعي / Social media, وزارة الصحة السعودية / Ministry of health	(البروتين الحيواني) مركز مصل اللبن Whey Concentrate, (البروتين الحيواني) عزل مصل اللبن Whey Isolate	أخرى	لا اعلم /I don't Know	لا اعلم /I don't Know	نعم / Yes	نعم / Yes	نعم / Yes	لا / No	نعم / Yes	لا / No	لا / No	لا اعلم /I don't Know	نعم / Yes	لا اعلم /I don't Know
2024-11-02 17:15:07	نعم قرأت معلومات المشاركة أعلاه و ارغب بالمشاركة في هذه الدراسة / Yes, I read the participation information above and I would like to participate in this study.	أنثى / Female	فوق ٤٥ سنه over 45 years	جامعي / Bachelor	متزوج /Married	سعودي / Saudi	منطقة الرياض / Riyadh	62	168	لا / No		نعم / Yes	من ٣-٥ مرات بالاسبوع / 3-5 days a week	في المنزل / At your house	متوسط / Intermediate	نعم / Yes	من الانترنت / Internet, اخرى / Others	نعم /Yes	لا / No	لا / No	نعم / Yes	نعم / Yes	نعم / Yes	لا / No	لا / No
2024-11-02 18:30:04	نعم قرأت معلومات المشاركة أعلاه و ارغب بالمشاركة في هذه الدراسة / Yes, I read the participation information above and I would like to participate in this study.	أنثى / Female	٢٦-٣٥ سنه / 35-26 years	جامعي / Bachelor	أعزب /Single	سعودي / Saudi	منطقة الرياض / Riyadh	60	170	لا / No		نعم / Yes	من ٥-٧ مرات بالاسبوع / 5-7 days a week	في النادي / At the gym	متوسط / Intermediate	نعم / Yes	اخرى / Others	لا / No	لا / No	لا / No	لا / No	لا اعلم /I don't Know	لا / No	لا اعلم /I don't Know	لا / No
2024-11-02 18:31:36	نعم قرأت معلومات المشاركة أعلاه و ارغب بالمشاركة في هذه الدراسة / Yes, I read the participation information above and I would like to participate in this study.	ذكر /Male	٣٦-٤٥ سنه / 45-36 years	جامعي / Bachelor	أعزب /Single	سعودي / Saudi	منطقة الرياض / Riyadh	74	175	لا / No		نعم / Yes	من ٣-٥ مرات بالاسبوع / 3-5 days a week	في النادي / At the gym	متوسط / Intermediate	نعم / Yes	من الانترنت / Internet, من الأصدقاء / Friends, من وسائل التواصل الاجتماعي / Social media	نعم /Yes	نعم / Yes	نعم / Yes	لا / No	لا اعلم /I don't Know	لا / No	لا اعلم /I don't Know	لا / No
2024-11-02 19:13:45	نعم قرأت معلومات المشاركة أعلاه و ارغب بالمشاركة في هذه الدراسة / Yes, I read the participation information above and I would like to participate in this study.	أنثى / Female	١٨-٢٥ سنه /25-18 years	جامعي / Bachelor	أعزب /Single	سعودي / Saudi	منطقة مكه المكرمة / Makkah	44.9	156	لا / No		لا / No				نعم / Yes	من وسائل التواصل الاجتماعي / Social media	نعم /Yes	لا / No	نعم / Yes	لا اعلم /I don't Know	لا / No	نعم / Yes	لا / No	لا / No
2024-11-02 19:25:35	نعم قرأت معلومات المشاركة أعلاه و ارغب بالمشاركة في هذه الدراسة / Yes, I read the participation information above and I would like to participate in this study.	أنثى / Female	١٨-٢٥ سنه /25-18 years	جامعي / Bachelor	متزوج /Married	سعودي / Saudi	منطقة الرياض / Riyadh	55	153	لا / No		لا / No				نعم / Yes	من الانترنت / Internet, من وسائل التواصل الاجتماعي / Social media	نعم /Yes	لا اعلم /I don't Know	لا / No	نعم / Yes	لا اعلم /I don't Know	لا / No	لا اعلم /I don't Know	لا / No
2024-11-02 21:20:37	نعم قرأت معلومات المشاركة أعلاه و ارغب بالمشاركة في هذه الدراسة / Yes, I read the participation information above and I would like to participate in this study.	أنثى / Female	٢٦-٣٥ سنه / 35-26 years	دراسات عليا / Post Graduate	أعزب /Single	سعودي / Saudi	منطقة الرياض / Riyadh	57	155	لا / No		نعم / Yes	من ٥-٧ مرات بالاسبوع / 5-7 days a week	في النادي / At the gym	متقدم / Advanced	نعم / Yes	من وسائل التواصل الاجتماعي / Social media	نعم /Yes	نعم / Yes	لا / No	لا / No	نعم / Yes	لا / No	نعم / Yes	نعم / Yes	لإكمال الاحتياج اليومي من البروتين / To complete the protein need	أكثر من ٦ شهور / More than 6 months	نعم / Yes	0.8-1g/kg of body weight / أكثر من ٨،. الي ١ جرام لكل كيلو من وزن الجسم	أيام التدريب / Workout days	أكثر من ٨ اكواب / More than 8 cups	لا / No			من الانترنت / Internet, من المدرب / Coaches, من الممارسين او المتدربين بالنوادي / Trainees, من وسائل التواصل الاجتماعي / Social media	(البروتين الحيواني) مركز مصل اللبن Whey Concentrate	Athletic nutrition	لا اعلم /I don't Know	لا اعلم /I don't Know	نعم / Yes	لا اعلم /I don't Know	لا اعلم /I don't Know	لا اعلم /I don't Know	لا / No	نعم / Yes	لا اعلم /I don't Know	لا اعلم /I don't Know	لا اعلم /I don't Know	لا اعلم /I don't Know
2024-11-02 21:27:37	نعم قرأت معلومات المشاركة أعلاه و ارغب بالمشاركة في هذه الدراسة / Yes, I read the participation information above and I would like to participate in this study.	أنثى / Female	١٨-٢٥ سنه /25-18 years	جامعي / Bachelor	أعزب /Single	سعودي / Saudi	منطقة الرياض / Riyadh	60	150	لا / No		لا / No				لا / No		نعم /Yes	نعم / Yes	لا / No	لا / No	لا / No	لا / No	لا / No	لا / No
2024-11-02 22:00:22	نعم قرأت معلومات المشاركة أعلاه و ارغب بالمشاركة في هذه الدراسة / Yes, I read the participation information above and I would like to participate in this study.	أنثى / Female	٢٦-٣٥ سنه / 35-26 years	جامعي / Bachelor	أعزب /Single	سعودي / Saudi	منطقة الرياض / Riyadh	81	167	لا / No		لا / No				لا / No		لا / No	لا / No	لا اعلم /I don't Know	نعم / Yes	لا اعلم /I don't Know	لا / No	لا / No	لا / No
2024-11-02 22:15:20	نعم قرأت معلومات المشاركة أعلاه و ارغب بالمشاركة في هذه الدراسة / Yes, I read the participation information above and I would like to participate in this study.	أنثى / Female	١٨-٢٥ سنه /25-18 years	جامعي / Bachelor	أعزب /Single	سعودي / Saudi	منطقة ابها / Abha	50	163	نعم / Yes	أخرى / others	لا / No				لا / No		لا / No	لا / No	نعم / Yes	نعم / Yes	لا اعلم /I don't Know	لا / No	لا / No	لا / No
2024-11-02 23:49:33	نعم قرأت معلومات المشاركة أعلاه و ارغب بالمشاركة في هذه الدراسة / Yes, I read the participation information above and I would like to participate in this study.	أنثى / Female	٢٦-٣٥ سنه / 35-26 years	جامعي / Bachelor	أعزب /Single	سعودي / Saudi	منطقة مكه المكرمة / Makkah	70	168	لا / No		لا / No				نعم / Yes	من الأصدقاء / Friends	نعم /Yes	لا / No	نعم / Yes	نعم / Yes	نعم / Yes	لا / No	لا / No	لا / No
2024-11-03 11:13:04	نعم قرأت معلومات المشاركة أعلاه و ارغب بالمشاركة في هذه الدراسة / Yes, I read the participation information above and I would like to participate in this study.	ذكر /Male	١٨-٢٥ سنه /25-18 years	جامعي / Bachelor	أعزب /Single	سعودي / Saudi	منطقة مكه المكرمة / Makkah	53	165	لا / No		نعم / Yes	من ٣-٥ مرات بالاسبوع / 3-5 days a week	في النادي / At the gym	متوسط / Intermediate	نعم / Yes	من الانترنت / Internet, من وسائل التواصل الاجتماعي / Social media	نعم /Yes	لا / No	لا / No	لا / No	لا اعلم /I don't Know	لا / No	لا اعلم /I don't Know	لا / No
2024-11-03 13:13:39	نعم قرأت معلومات المشاركة أعلاه و ارغب بالمشاركة في هذه الدراسة / Yes, I read the participation information above and I would like to participate in this study.	أنثى / Female	٣٦-٤٥ سنه / 45-36 years	جامعي / Bachelor	متزوج /Married	سعودي / Saudi	منطقة الرياض / Riyadh	83	165	لا / No		لا / No				نعم / Yes	من الانترنت / Internet, من الأصدقاء / Friends, من وسائل التواصل الاجتماعي / Social media	لا / No	لا / No	لا / No	نعم / Yes	نعم / Yes	لا / No	لا / No	نعم / Yes	استبدال العناصر الغذائية / Replace nutrients, زيادة كتلة العضلات / Increase muscle mass, لإكمال الاحتياج اليومي من البروتين / To complete the protein need	متقطع او غير منتظم / Irregular	نعم / Yes	0.8-1g/kg of body weight / أكثر من ٨،. الي ١ جرام لكل كيلو من وزن الجسم	غير محدد / Not consistent	من ٥-٦ اكواب / 5-6 cups	لا / No			من الأصدقاء / Friends, من الممارسين او المتدربين بالنوادي / Trainees, من وسائل التواصل الاجتماعي / Social media	(البروتين الحيواني) عزل مصل اللبن Whey Isolate, (البروتين النباتي) Plant-based Protein	Optimum Nutrition, California Gold Nutrition	لا اعلم /I don't Know	لا اعلم /I don't Know	نعم / Yes	نعم / Yes	لا اعلم /I don't Know	لا اعلم /I don't Know	نعم / Yes	نعم / Yes	نعم / Yes	نعم / Yes	نعم / Yes	لا اعلم /I don't Know
2024-11-03 16:43:56	نعم قرأت معلومات المشاركة أعلاه و ارغب بالمشاركة في هذه الدراسة / Yes, I read the participation information above and I would like to participate in this study.	أنثى / Female	٢٦-٣٥ سنه / 35-26 years	جامعي / Bachelor	أعزب /Single	سعودي / Saudi	منطقة مكه المكرمة / Makkah	53	156	لا / No		لا / No				نعم / Yes	من وسائل التواصل الاجتماعي / Social media	لا / No	لا / No	لا / No	لا اعلم /I don't Know	لا اعلم /I don't Know	لا / No	لا اعلم /I don't Know	نعم / Yes	زيادة كتلة العضلات / Increase muscle mass, لإكمال الاحتياج اليومي من البروتين / To complete the protein need	٥-٦ شهور / 5-6 months	نعم / Yes	0.8-1g/kg of body weight / أكثر من ٨،. الي ١ جرام لكل كيلو من وزن الجسم	أيام التدريب / Workout days	من ٣-٤ اكواب / 3-4 cups	لا اعلم /I don't Know			من الانترنت / Internet	(البروتين النباتي) Plant-based Protein	MYPROTEIN	لا اعلم /I don't Know	لا اعلم /I don't Know	لا اعلم /I don't Know	نعم / Yes	لا اعلم /I don't Know	لا / No	نعم / Yes	نعم / Yes	لا اعلم /I don't Know	لا اعلم /I don't Know	لا / No	لا اعلم /I don't Know
2024-11-04 15:43:30	نعم قرأت معلومات المشاركة أعلاه و ارغب بالمشاركة في هذه الدراسة / Yes, I read the participation information above and I would like to participate in this study.	أنثى / Female	٣٦-٤٥ سنه / 45-36 years	دراسات عليا / Post Graduate	متزوج /Married	سعودي / Saudi	منطقة الرياض / Riyadh	70	155	لا / No		لا / No				نعم / Yes	من الأصدقاء / Friends	لا / No	نعم / Yes	لا / No	نعم / Yes	لا اعلم /I don't Know	لا / No	لا اعلم /I don't Know	لا / No
2024-11-05 17:43:30	نعم قرأت معلومات المشاركة أعلاه و ارغب بالمشاركة في هذه الدراسة / Yes, I read the participation information above and I would like to participate in this study.	أنثى / Female	١٨-٢٥ سنه /25-18 years	جامعي / Bachelor	أعزب /Single	سعودي / Saudi	منطقة القصيم / Qassim	63	164	لا / No		لا / No				نعم / Yes	من وسائل التواصل الاجتماعي / Social media	لا / No	لا / No	نعم / Yes	نعم / Yes	نعم / Yes	لا / No	لا اعلم /I don't Know	لا / No
2024-11-25 19:57:59	نعم قرأت معلومات المشاركة أعلاه و ارغب بالمشاركة في هذه الدراسة / Yes, I read the participation information above and I would like to participate in this study.	ذكر /Male	٢٦-٣٥ سنه / 35-26 years	ثانوي / Highschool	أعزب /Single	سعودي / Saudi	منطقة القصيم / Qassim	86	180	لا / No		نعم / Yes	من ٥-٧ مرات بالاسبوع / 5-7 days a week	في النادي / At the gym	متوسط / Intermediate	نعم / Yes	اخرى / Others	لا / No	لا / No	لا / No	لا / No	نعم / Yes	نعم / Yes	لا / No	نعم / Yes	حرق الدهون / Burn fats, نقص الوزن / Lose weight, السيطرة على الشهية / Appetite control, لإكمال الاحتياج اليومي من البروتين / To complete the protein need	٣-٤ أشهر / 3-4 months	نعم / Yes	2-2.5g/kg of body weight / من ٢ الي ٢.٥ جرام لكل كيلو من وزن الجسم	أيام التدريب / Workout days	أكثر من ٨ اكواب / More than 8 cups	لا / No			أخرى / Others	(البروتين الحيواني) بروتين لحم البقر Beef Protein	Applied Nutrition	لا / No	لا / No	نعم / Yes	لا اعلم /I don't Know	لا اعلم /I don't Know	نعم / Yes	نعم / Yes	نعم / Yes	لا / No	نعم / Yes	نعم / Yes	نعم / Yes
2024-11-26 19:33:55	نعم قرأت معلومات المشاركة أعلاه و ارغب بالمشاركة في هذه الدراسة / Yes, I read the participation information above and I would like to participate in this study.	ذكر /Male	١٨-٢٥ سنه /25-18 years	جامعي / Bachelor	أعزب /Single	سعودي / Saudi	منطقة القصيم / Qassim	70	186	لا / No		نعم / Yes	من ٥-٧ مرات بالاسبوع / 5-7 days a week	في النادي / At the gym	متوسط / Intermediate	نعم / Yes	من الأصدقاء / Friends	نعم /Yes	لا / No	لا / No	لا / No	نعم / Yes	لا / No	لا / No	نعم / Yes	زيادة كتلة العضلات / Increase muscle mass, لإكمال الاحتياج اليومي من البروتين / To complete the protein need	من ١-٢ شهرين / 1-2 months	نعم / Yes	2-2.5g/kg of body weight / من ٢ الي ٢.٥ جرام لكل كيلو من وزن الجسم	أيام التدريب / Workout days	من ٥-٦ اكواب / 5-6 cups	نعم / Yes	مشاكل في الجهاز الهضمي / GI problems	نعم / Yes	أخرى / Others	(البروتين الحيواني) مركز مصل اللبن Whey Concentrate, الكرياتين Creatine, BCAA	Applied Nutrition, Body builder	لا اعلم /I don't Know	لا اعلم /I don't Know	لا / No	نعم / Yes	لا اعلم /I don't Know	لا / No	نعم / Yes	لا / No	نعم / Yes	لا / No	لا / No	نعم / Yes
2024-11-27 21:24:17	نعم قرأت معلومات المشاركة أعلاه و ارغب بالمشاركة في هذه الدراسة / Yes, I read the participation information above and I would like to participate in this study.	ذكر /Male	٣٦-٤٥ سنه / 45-36 years	جامعي / Bachelor	متزوج /Married	سعودي / Saudi	منطقة الرياض / Riyadh	74	173	لا / No		لا / No				نعم / Yes	من الأصدقاء / Friends	لا / No	لا / No	لا / No	لا / No	لا / No	نعم / Yes	لا / No	لا / No
2024-12-24 13:13:57	نعم قرأت معلومات المشاركة أعلاه و ارغب بالمشاركة في هذه الدراسة / Yes, I read the participation information above and I would like to participate in this study.	ذكر /Male	فوق ٤٥ سنه over 45 years	دراسات عليا / Post Graduate	متزوج /Married	غير سعودي / non-Saudi	منطقة مكه المكرمة / Makkah	110	186	نعم / Yes	مرض السكر / Diabetes	نعم / Yes	من ١-٣ مرات بالاسبوع / 1-3 days a week	في النادي / At the gym	متوسط / Intermediate	لا / No		لا / No	لا / No	لا اعلم /I don't Know	نعم / Yes	لا / No	لا / No	لا / No	لا / No
2024-12-26 19:59:43	نعم قرأت معلومات المشاركة أعلاه و ارغب بالمشاركة في هذه الدراسة / Yes, I read the participation information above and I would like to participate in this study.	أنثى / Female	فوق ٤٥ سنه over 45 years	دراسات عليا / Post Graduate	متزوج /Married	سعودي / Saudi	منطقة مكه المكرمة / Makkah	73	159	لا / No		نعم / Yes	من ١-٣ مرات بالاسبوع / 1-3 days a week	في النادي / At the gym	متوسط / Intermediate	نعم / Yes	من الانترنت / Internet, من الأصدقاء / Friends, من وسائل التواصل الاجتماعي / Social media	نعم /Yes	لا / No	لا اعلم /I don't Know	لا / No	لا / No	نعم / Yes	لا / No	لا / No
2024-12-26 20:17:26	نعم قرأت معلومات المشاركة أعلاه و ارغب بالمشاركة في هذه الدراسة / Yes, I read the participation information above and I would like to participate in this study.	أنثى / Female	١٨-٢٥ سنه /25-18 years	جامعي / Bachelor	أعزب /Single	سعودي / Saudi	منطقة مكه المكرمة / Makkah	42	158	لا / No		لا / No				نعم / Yes	من الانترنت / Internet, من الأصدقاء / Friends, من وسائل التواصل الاجتماعي / Social media, اخرى / Others	لا اعلم /I don't Know	لا / No	لا / No	لا اعلم /I don't Know	لا اعلم /I don't Know	لا / No	لا / No	لا / No
2024-12-26 23:15:51	نعم قرأت معلومات المشاركة أعلاه و ارغب بالمشاركة في هذه الدراسة / Yes, I read the participation information above and I would like to participate in this study.	ذكر /Male	١٨-٢٥ سنه /25-18 years	جامعي / Bachelor	أعزب /Single	سعودي / Saudi	منطقة مكه المكرمة / Makkah	102	188	لا / No		نعم / Yes	من ٥-٧ مرات بالاسبوع / 5-7 days a week	في النادي / At the gym	متقدم / Advanced	نعم / Yes	من الأصدقاء / Friends	لا / No	لا / No	لا / No	نعم / Yes	نعم / Yes	نعم / Yes	لا / No	نعم / Yes	لإكمال الاحتياج اليومي من البروتين / To complete the protein need	أكثر من ٦ شهور / More than 6 months	نعم / Yes	لا اعلم /I don't Know	أيام التدريب / Workout days	أكثر من ٨ اكواب / More than 8 cups	نعم / Yes	أخرى / Other	نعم / Yes	من الانترنت / Internet	(البروتين الحيواني) عزل مصل اللبن Whey Isolate, الكرياتين Creatine, BCAA, ال- كارنتين L-Carantine	أخرى	لا / No	لا / No	لا / No	نعم / Yes	نعم / Yes	لا / No	نعم / Yes	نعم / Yes	نعم / Yes	لا اعلم /I don't Know	نعم / Yes	لا اعلم /I don't Know
2024-12-27 00:23:33	نعم قرأت معلومات المشاركة أعلاه و ارغب بالمشاركة في هذه الدراسة / Yes, I read the participation information above and I would like to participate in this study.	ذكر /Male	١٨-٢٥ سنه /25-18 years	جامعي / Bachelor	أعزب /Single	غير سعودي / non-Saudi	منطقة مكه المكرمة / Makkah	67	166	لا / No		لا / No				نعم / Yes	من الانترنت / Internet, من الأصدقاء / Friends, من وسائل التواصل الاجتماعي / Social media	لا / No	لا / No	نعم / Yes	لا اعلم /I don't Know	لا اعلم /I don't Know	لا / No	لا اعلم /I don't Know	لا / No
2024-12-27 01:18:29	نعم قرأت معلومات المشاركة أعلاه و ارغب بالمشاركة في هذه الدراسة / Yes, I read the participation information above and I would like to participate in this study.	أنثى / Female	فوق ٤٥ سنه over 45 years	جامعي / Bachelor	متزوج /Married	سعودي / Saudi	منطقة مكه المكرمة / Makkah	86	167	نعم / Yes	الغدة الدرقية /Thyroid, ارتفاع ضغط الدم / High blood pressure	نعم / Yes	من ١-٣ مرات بالاسبوع / 1-3 days a week	في المنزل / At your house	متوسط / Intermediate	نعم / Yes	من الانترنت / Internet, من المدرب / Coaches, من وسائل التواصل الاجتماعي / Social media	لا / No	لا / No	لا / No	نعم / Yes	نعم / Yes	لا / No	لا اعلم /I don't Know	لا / No
2024-12-30 14:52:37	نعم قرأت معلومات المشاركة أعلاه و ارغب بالمشاركة في هذه الدراسة / Yes, I read the participation information above and I would like to participate in this study.	ذكر /Male	١٨-٢٥ سنه /25-18 years	جامعي / Bachelor	أعزب /Single	سعودي / Saudi	منطقة القصيم / Qassim	94	165	لا / No		لا / No				نعم / Yes	من وسائل التواصل الاجتماعي / Social media	لا / No	نعم / Yes	نعم / Yes	نعم / Yes	لا اعلم /I don't Know	لا / No	لا / No	لا / No
2024-12-30 14:56:08	نعم قرأت معلومات المشاركة أعلاه و ارغب بالمشاركة في هذه الدراسة / Yes, I read the participation information above and I would like to participate in this study.	ذكر /Male	١٨-٢٥ سنه /25-18 years	جامعي / Bachelor	أعزب /Single	سعودي / Saudi	منطقة الرياض / Riyadh	60	170	لا / No		لا / No				نعم / Yes	من وسائل التواصل الاجتماعي / Social media	نعم /Yes	لا / No	لا / No	نعم / Yes	لا اعلم /I don't Know	نعم / Yes	لا / No	نعم / Yes	زيادة كتلة العضلات / Increase muscle mass	٣-٤ أشهر / 3-4 months	نعم / Yes	More than 5g/kg of body weight / أكثر من ٥ جرام لكل كيلو من وزن الجسم	Only When I have a competition/ في أيام السباقات	من ٧-٨ اكواب / 7-8 cups	نعم / Yes	جفاف الجلد / Dry skin	لفترة مؤقته / For a temporary period	من الممارسين او المتدربين بالنوادي / Trainees, من وسائل التواصل الاجتماعي / Social media	(البروتين الحيواني) مصل اللبن هيدروليزات Whey hydrolysate	Athletic nutrition	نعم / Yes	لا اعلم /I don't Know	لا / No	لا / No	لا اعلم /I don't Know	لا / No	لا / No	لا اعلم /I don't Know	نعم / Yes	لا اعلم /I don't Know	لا / No	لا / No
2024-12-30 14:56:40	نعم قرأت معلومات المشاركة أعلاه و ارغب بالمشاركة في هذه الدراسة / Yes, I read the participation information above and I would like to participate in this study.	أنثى / Female	١٨-٢٥ سنه /25-18 years	جامعي / Bachelor	متزوج /Married	سعودي / Saudi	منطقة الرياض / Riyadh	68	156	لا / No		لا / No				نعم / Yes	من الانترنت / Internet, من وسائل التواصل الاجتماعي / Social media	لا / No	لا / No	لا اعلم /I don't Know	لا / No	لا اعلم /I don't Know	نعم / Yes	لا / No	لا / No
2024-12-30 14:57:26	نعم قرأت معلومات المشاركة أعلاه و ارغب بالمشاركة في هذه الدراسة / Yes, I read the participation information above and I would like to participate in this study.	أنثى / Female	٣٦-٤٥ سنه / 45-36 years	ثانوي / Highschool	متزوج /Married	سعودي / Saudi	منطقة القصيم / Qassim	78	163	لا / No		لا / No				نعم / Yes	من الأصدقاء / Friends, من وسائل التواصل الاجتماعي / Social media	نعم /Yes	لا / No	لا / No	نعم / Yes	نعم / Yes	نعم / Yes	لا اعلم /I don't Know	لا / No
2024-12-30 15:02:43	نعم قرأت معلومات المشاركة أعلاه و ارغب بالمشاركة في هذه الدراسة / Yes, I read the participation information above and I would like to participate in this study.	ذكر /Male	١٨-٢٥ سنه /25-18 years	ثانوي / Highschool	أعزب /Single	سعودي / Saudi	منطقة الرياض / Riyadh	60	165	لا / No		لا / No				لا / No		لا / No	لا / No	نعم / Yes	نعم / Yes	لا / No	لا / No	لا / No	لا / No
2024-12-30 15:12:52	نعم قرأت معلومات المشاركة أعلاه و ارغب بالمشاركة في هذه الدراسة / Yes, I read the participation information above and I would like to participate in this study.	أنثى / Female	١٨-٢٥ سنه /25-18 years	جامعي / Bachelor	أعزب /Single	سعودي / Saudi	منطقة الرياض / Riyadh	55	160	لا / No		لا / No				لا / No		نعم /Yes	نعم / Yes	نعم / Yes	نعم / Yes	نعم / Yes	نعم / Yes	نعم / Yes	نعم / Yes	تحسين الأداء / Enhance performance, حرق الدهون / Burn fats, زيادة كتلة العضلات / Increase muscle mass	متقطع او غير منتظم / Irregular	نعم / Yes	0.8-1g/kg of body weight / أكثر من ٨،. الي ١ جرام لكل كيلو من وزن الجسم	غير محدد / Not consistent	من ٥-٦ اكواب / 5-6 cups	نعم / Yes	فقدان الشعر / Hair loss, مشاكل في الجهاز الهضمي / GI problems	نعم / Yes	من الانترنت / Internet	(البروتين الحيواني) مصل اللبن هيدروليزات Whey hydrolysate	Applied Nutrition, Adonis, Blade Sport	نعم / Yes	نعم / Yes	نعم / Yes	نعم / Yes	نعم / Yes	نعم / Yes	نعم / Yes	نعم / Yes	نعم / Yes	لا اعلم /I don't Know	لا اعلم /I don't Know	لا اعلم /I don't Know
2024-12-30 15:36:12	نعم قرأت معلومات المشاركة أعلاه و ارغب بالمشاركة في هذه الدراسة / Yes, I read the participation information above and I would like to participate in this study.	أنثى / Female	١٨-٢٥ سنه /25-18 years	ثانوي / Highschool	أعزب /Single	سعودي / Saudi	منطقة القصيم / Qassim	49	148	لا / No		لا / No				نعم / Yes	من الانترنت / Internet, من وسائل التواصل الاجتماعي / Social media	لا اعلم /I don't Know	لا / No	نعم / Yes	نعم / Yes	لا / No	لا / No	لا / No	لا / No
2024-12-30 15:42:22	نعم قرأت معلومات المشاركة أعلاه و ارغب بالمشاركة في هذه الدراسة / Yes, I read the participation information above and I would like to participate in this study.	ذكر /Male	٢٦-٣٥ سنه / 35-26 years	دراسات عليا / Post Graduate	أعزب /Single	سعودي / Saudi	منطقة الرياض / Riyadh	80	178	لا / No		نعم / Yes	من ٥-٧ مرات بالاسبوع / 5-7 days a week	في النادي / At the gym	متوسط / Intermediate	نعم / Yes	من الانترنت / Internet, من المدرب / Coaches, من الأصدقاء / Friends	لا / No	لا / No	لا / No	لا / No	لا / No	لا / No	لا اعلم /I don't Know	لا / No
2024-12-30 16:37:04	نعم قرأت معلومات المشاركة أعلاه و ارغب بالمشاركة في هذه الدراسة / Yes, I read the participation information above and I would like to participate in this study.	أنثى / Female	٢٦-٣٥ سنه / 35-26 years	ثانوي / Highschool	أعزب /Single	سعودي / Saudi	منطقة الشرقية / Eastern	71	165	لا / No		لا / No				نعم / Yes	من الأصدقاء / Friends	لا / No	لا / No	نعم / Yes	نعم / Yes	نعم / Yes	لا / No	لا اعلم /I don't Know	نعم / Yes	استبدال العناصر الغذائية / Replace nutrients	٣-٤ أشهر / 3-4 months	نعم / Yes	لا اعلم /I don't Know	غير محدد / Not consistent	من ٣-٤ اكواب / 3-4 cups	لا / No			من الانترنت / Internet, من الأصدقاء / Friends	(البروتين الحيواني) الكازين بروتين الحليب Casein/ Milk Protein	Labrada	لا اعلم /I don't Know	لا اعلم /I don't Know	لا اعلم /I don't Know	نعم / Yes	لا اعلم /I don't Know	لا / No	نعم / Yes	نعم / Yes	نعم / Yes	لا / No	نعم / Yes	نعم / Yes
2024-12-30 16:38:01	نعم قرأت معلومات المشاركة أعلاه و ارغب بالمشاركة في هذه الدراسة / Yes, I read the participation information above and I would like to participate in this study.	ذكر /Male	١٨-٢٥ سنه /25-18 years	جامعي / Bachelor	أعزب /Single	سعودي / Saudi	منطقة الرياض / Riyadh	60	170	نعم / Yes	أخرى / others	لا / No				لا / No		نعم /Yes	نعم / Yes	نعم / Yes	لا / No	نعم / Yes	لا / No	نعم / Yes	لا / No
2024-12-30 16:52:59	نعم قرأت معلومات المشاركة أعلاه و ارغب بالمشاركة في هذه الدراسة / Yes, I read the participation information above and I would like to participate in this study.	ذكر /Male	فوق ٤٥ سنه over 45 years	ثانوي / Highschool	متزوج /Married	سعودي / Saudi	منطقة الشرقية / Eastern	79	175	نعم / Yes	أخرى / others	نعم / Yes	من ٣-٥ مرات بالاسبوع / 3-5 days a week	في النادي / At the gym, في المنزل / At your house	متوسط / Intermediate	نعم / Yes	من الانترنت / Internet, من الأصدقاء / Friends	لا / No	لا / No	نعم / Yes	لا / No	نعم / Yes	لا / No	لا اعلم /I don't Know	نعم / Yes	تحسين الأداء / Enhance performance, زيادة الطاقة / Increase Energy, لإكمال الاحتياج اليومي من البروتين / To complete the protein need	٥-٦ شهور / 5-6 months	نعم / Yes	2-2.5g/kg of body weight / من ٢ الي ٢.٥ جرام لكل كيلو من وزن الجسم	أيام التدريب / Workout days	من ٣-٤ اكواب / 3-4 cups	لا / No			من الانترنت / Internet, من الأصدقاء / Friends	(البروتين الحيواني) الكازين بروتين الحليب Casein/ Milk Protein	Athletic nutrition	لا اعلم /I don't Know	لا اعلم /I don't Know	لا اعلم /I don't Know	نعم / Yes	لا اعلم /I don't Know	لا / No	نعم / Yes	نعم / Yes	نعم / Yes	لا / No	نعم / Yes	نعم / Yes
2024-12-30 17:52:49	نعم قرأت معلومات المشاركة أعلاه و ارغب بالمشاركة في هذه الدراسة / Yes, I read the participation information above and I would like to participate in this study.	ذكر /Male	٢٦-٣٥ سنه / 35-26 years	ثانوي / Highschool	أعزب /Single	سعودي / Saudi	منطقة الرياض / Riyadh	66	171	لا / No		نعم / Yes	من ٣-٥ مرات بالاسبوع / 3-5 days a week	في النادي / At the gym	متقدم / Advanced	نعم / Yes	من الانترنت / Internet, من المدرب / Coaches, من وسائل التواصل الاجتماعي / Social media	نعم /Yes	لا / No	لا / No	لا / No	لا اعلم /I don't Know	لا / No	لا اعلم /I don't Know	لا / No
2024-12-30 20:13:07	نعم قرأت معلومات المشاركة أعلاه و ارغب بالمشاركة في هذه الدراسة / Yes, I read the participation information above and I would like to participate in this study.	ذكر /Male	١٨-٢٥ سنه /25-18 years	جامعي / Bachelor	أعزب /Single	سعودي / Saudi	منطقة القصيم / Qassim	83	168	لا / No		لا / No				نعم / Yes	من الأصدقاء / Friends, من وسائل التواصل الاجتماعي / Social media	نعم /Yes	نعم / Yes	لا / No	لا / No	لا اعلم /I don't Know	لا / No	لا اعلم /I don't Know	لا / No
2024-12-30 22:34:28	نعم قرأت معلومات المشاركة أعلاه و ارغب بالمشاركة في هذه الدراسة / Yes, I read the participation information above and I would like to participate in this study.	ذكر /Male	١٨-٢٥ سنه /25-18 years	جامعي / Bachelor	أعزب /Single	سعودي / Saudi	منطقة مكه المكرمة / Makkah	80	170	لا / No		لا / No				نعم / Yes	من الانترنت / Internet, من الأصدقاء / Friends, من وسائل التواصل الاجتماعي / Social media	لا / No	لا / No	لا / No	نعم / Yes	نعم / Yes	نعم / Yes	نعم / Yes	نعم / Yes	زيادة كتلة العضلات / Increase muscle mass, زيادة الطاقة / Increase Energy, لإكمال الاحتياج اليومي من البروتين / To complete the protein need	من ١-٢ شهرين / 1-2 months	نعم / Yes	2-2.5g/kg of body weight / من ٢ الي ٢.٥ جرام لكل كيلو من وزن الجسم	كل يوم / Everyday	من ٧-٨ اكواب / 7-8 cups	لا / No			من المدرب / Coaches, من الممارسين او المتدربين بالنوادي / Trainees, هيئة الدواء والغذاء السعودية / SFDA, وزارة الصحة السعودية / Ministry of health	(البروتين الحيواني) مصل اللبن هيدروليزات Whey hydrolysate, (البروتين الحيواني) بروتين بياض البيض Egg White Protein, الكرياتين Creatine	Kayow	لا / No	نعم / Yes	نعم / Yes	لا / No	نعم / Yes	لا / No	نعم / Yes	نعم / Yes	نعم / Yes	نعم / Yes	لا / No	لا / No
2024-12-31 12:40:29	نعم قرأت معلومات المشاركة أعلاه و ارغب بالمشاركة في هذه الدراسة / Yes, I read the participation information above and I would like to participate in this study.	أنثى / Female	١٨-٢٥ سنه /25-18 years	جامعي / Bachelor	أعزب /Single	سعودي / Saudi	منطقة القصيم / Qassim	57	161	لا / No		نعم / Yes	من ١-٣ مرات بالاسبوع / 1-3 days a week	في المنزل / At your house	متوسط / Intermediate	نعم / Yes	من الانترنت / Internet, من الأصدقاء / Friends, من وسائل التواصل الاجتماعي / Social media	لا / No	لا / No	لا / No	نعم / Yes	نعم / Yes	نعم / Yes	لا / No	نعم / Yes	تحسين الأداء / Enhance performance, زيادة كتلة العضلات / Increase muscle mass, زيادة الطاقة / Increase Energy, لإكمال الاحتياج اليومي من البروتين / To complete the protein need	من ١-٢ شهرين / 1-2 months	لا / No	0.8-1g/kg of body weight / أكثر من ٨،. الي ١ جرام لكل كيلو من وزن الجسم	غير محدد / Not consistent	أكثر من ٨ اكواب / More than 8 cups	لا / No			من الانترنت / Internet, من الممارسين او المتدربين بالنوادي / Trainees, من وسائل التواصل الاجتماعي / Social media	(البروتين الحيواني) مركز مصل اللبن Whey Concentrate, (البروتين الحيواني) الكازين بروتين الحليب Casein/ Milk Protein, (البروتين الحيواني) بروتين بياض البيض Egg White Protein	CNP, Body builder, EFX Sport	نعم / Yes	نعم / Yes	نعم / Yes	نعم / Yes	نعم / Yes	لا / No	نعم / Yes	نعم / Yes	لا / No	نعم / Yes	نعم / Yes	نعم / Yes
[truncated: 2 more columns]

## Sheet: descriptive
	Table 1: Demographic characteristics
		All
		N	%
	Gender
	Famale	267	74.6
	Male	91	25.4
		358	100
	Age
	25-18 years	189	52.8
	35-26 years	80	22.3
	45-36 years	45	12.6
	over 45 years	44	12.3
		358	100
	Education
	High School	71	19.8
	Bachelor	239	66.8
	Post Graduate	48	13.4
		358	100
	Social status
	Widow	2	0.6
	Single	236	65.9
	Married	114	31.8
	Divorced	6	1.7
		358	100
	Nationality
	Saudi	331	92.5
	non-Saudi	27	7.5
		358	100
	Region
	Riyadh	74	20.7
	Makkah	89	24.9
	Qassim	195	54.4
		358	100
	Table 2: Health Information
		All		Famale		Male		P
		N	%	N	%	N	%
	Do you suffer from chronic diseases?
	No	324	90.5	239	89.5	85	93.4	0.274
	Yes	34	9.5	28	10.5	6	6.6
	If you suffer from chronic diseases, can you specify
	GI problems	3	6.38298	3	7.31707	0	0
	Thyroid	10	21.2766	10	24.3902	0	0
	High blood plessure	10	21.2766	9	21.9512	1	16.6667
	Diabetes	7	14.8936	5	12.1951	2	33.3333
	Allergies	5	10.6383	5	12.1951	0	0
	Rheumatoid arthritis	0	0	0	0	0	0
	Cardiovascular diseases	2	4.25532	2	4.87805	0	0
	others	10	21.2766	7	17.0732	3	50
		47	100	41	100	6	100
	Do you exercise regularly?							<0.0001
	No	234	65.4	194	72.7	40	44
	Yes	124	34.6	73	27.3	51	56
	If yes, how many times do you exercise regularly?							<0.0001
31.4	1-3 days a week	39	31.4516	30	41.0959	9	17.6471
	3-5 days a week	61	49.1935	32	43.8356	29	56.8627
	5-7 days a week	24	19.3548	11	15.0685	13	25.4902
		124	100	73	100	51	100
	If you exercise, what is your training level?							<0.0001
	Beginner	15	12.0968	15	20.5479	0	0
	Intermediate	66	53.2258	34	46.5753	32	62.7451
	Advanced	39	31.4516	23	31.5068	16	31.3725
	Expert	4	3.22581	1	1.36986	3	5.88235
		124	100	73	100	51	100
	If you exercise, where do you exercise?							<0.0001
	At the gym	83	60.1	43	46.8	40	87
	At your house	44	31.9	42	45.6	2	4.3
	Out side	11	8	7	7.6	4	8.7
		138	100	92	100	46	100
	Table 3: Knowledge of Protein supplements
		All		Famale		Male		P
		N	%	N	%	N	%
	Do you know about protein supplements?							0.002
	No	114	31.8	97	36.3	17	18.7
	Yes	244	68.2	170	63.7	74	81.3
	Do you believe that consuming protein from natural resource is enough to build muscle mass?							0.001
	No	156	43.5	105	39.3	51	56
	I don’t know	65	18.2	59	22.1	6	6.6
	Yes	137	38.3	103	38.6	34	37.4
			100		100		100
	Do you believe that protein supplements can be consumed as a substitute for meals?							0.256
	No	263	73.5	200	74.9	63	69.2
	I don’t know	25	7	20	7.5	5	5.5
	Yes	70	19.5	47	17.6	23	25.3
	Do you believe that only men can use protein supplements than women?							0.832
	No	237	66.2	179	67	58	63.7
	I don’t know	53	14.8	39	14.6	14	15.4
	Yes	68	19	49	18.4	19	20.9
	Do you believe that athletes should take protein supplements ?							<0.0001
	No	134	37.4	83	31.1	51	56
	I don’t know	39	10.9	33	12.4	6	6.6
	Yes	185	51.7	151	56.5	34	37.4
	Do you believe that protein supplements are good for your health?							0.055
	No	87	24.3	73	27.3	14	15.4
	I don’t know	111	31	82	30.7	29	31.9
	Yes	160	44.7	112	42	48	52.7
	Do you know the risk associated with protein supplements?							0.616
	No	232	64.8	175	65.5	57	62.6
	Yes	126	35.2	92	34.5	34	37.4
	Do you believe that protein supplements are suitable for those with kidney and liver problems ?							0.391
	No	214	59.8	164	61.4	50	54.9
	I don’t know	115	32.1	84	31.5	31	34.1
	Yes	29	8.1	19	7.1	10	11
							100
	Table 4: Uses of Protein supplements
		All		Famale		Male		P
		N	%	N	%	N	%
	Are you currently taking protein supplements or have you taken before?							<0.0001
	No	231	64.5	189	70.8	42	46.2
	Yes	127	35.5	78	29.2	49	53.8
	How long have you been using protein supplements?							0.131
	3-4 months	11	8.7	5	6.4	6	12.2
	5-6 months	4	3.1	3	3.9	1	2.1
	More than 6 months	30	23.6	13	16.7	17	34.7
	Less than a month	6	4.7	5	6.4	1	2
	Irregular	62	48.8	42	53.8	20	40.8
	1-2 months	14	11.1	10	12.8	4	8.2
			100		100		100
	Do you know the amount of protein you should consume from food in a day?							0.005
	No	30	23.6	25	32.1	5	10.2
	Yes	97	76.4	53	67.9	44	89.8
	How much protein do you think is enough for your daily need?							0.016
	0.8-1g/kg of body weight	45	35.4	29	37.1	16	32.7
	2-2.5g/kg of body weight	53	41.8	25	32.1	28	57.1
	More than 5g/kg of body weight	6	4.7	5	6.4	1	2
	I don't Know	23	18.1	19	24.4	4	8.2
			100		100		100
	How many times do you use protein supplements?							0.006
	Only When I have a competition	5	3.9	2	2.5	3	6.1
	Workout days	47	37	24	30.8	23	46.9
	Not consistent	58	45.7	45	57.7	13	26.6
	Everyday	17	13.4	7	9	10	20.4
			100		100		100
	How much water do you drink daily?							0.008
	More than 8 cups	31	24.4	15	19.2	16	32.7
	cups 1-2	11	8.7	11	14.1	0	0
	3-4 cups	27	21.3	20	25.6	7	14.3
	5-6 cups	28	22	13	16.7	15	30.6
	7-8 cups	30	23.6	19	24.4	11	22.4
			100		100		100
	Did you experience any side effects after using protein supplements?							0.309
	No	98	77.2	57	73.1	41	83.7
	I don’t know	14	11	11	14.1	3	6.1
	Yes	15	11.8	10	12.8	5	10.2
			100		100		100
	Did you stop using protein supplements after experiencing side effects?							0.444
	No	2	13.3	2	20	0	0
	For a temporary period	4	26.6	3	30	1	20
	Yes	9	60.1	5	50	4	80
	Do you know the amount of protein you need in a day, whether from protein supplements or from food, to calculate your daily need or to build or maintain muscle mass							0.024
	No	29	22.8	23	29.5	6	12.2
	Yes	98	77.2	55	70.5	43	87.8
	Table 5: Health believes
		All		Famale		Male		P
		N	%	N	%	N	%
	Do you think Protein powders could be tainted with heavy metals such as lead, arsenic, cadmium, and mercury?							0.001
	No	36	28.3	13	16.6	23	46.9
	I don’t know	54	42.6	36	46.2	18	36.8
	Yes	37	29.1	29	37.2	8	16.3
			100		100		100
	Do you think Protein powders may contain Doping agents, such as androgenic anabolic steroids (AAS)?							0.025
	No	37	29.1	16	20.5	21	42.9
	I don’t know	62	48.8	42	53.8	20	40.8
	Yes	28	22.1	20	25.7	8	16.3
			100		100		100
	Do you think High protein diet could affect the kidneys (hyperfiltration)?							0.718
	No	16	12.6	9	11.5	7	14.3
	I don’t know	36	28.3	24	30.8	12	24.5
	Yes	75	59.1	45	57.7	30	61.2
			100		100		100
	Do you think Protein powders could cause Stomach ach and bloating?							0.093
	No	12	9.4	5	6.4	7	14.3
	I don’t know	26	20.5	20	25.7	6	12.2
	Yes	89	70.1	53	67.9	36	73.5
			100		100		100
	Do you think Protein supplements could affect the gut microbiota?							0.247
	No	13	10.2	7	9	6	12.2
	I don’t know	69	54.3	39	50	30	61.2
	Yes	45	35.5	32	41	13	26.6
			100		100		100
	Table 6: Safety concerns
		All		Famale		Male		P
		N	%	N	%	N	%
	Do you believe that all protein supplements are safe to be used?							0.068
	No	71	55.9	41	52.6	30	61.3
	I don’t know	29	22.8	23	29.5	6	12.2
	Yes	27	21.3	14	17.9	13	26.5
			100		100		100
	Do you read the package to check the content of the protein supplements?							0.814
	No	22	17.3	14	17.9	8	16.3
	Yes	105	82.7	64	82.1	41	83.7
	Do you Feel that you need more information on how to choose the best protein supplements?							0.03
	No	21	16.5	8	10.3	13	26.5
	I don’t know	7	5.5	6	7.7	1	2.1
	Yes	99	78	64	82	35	71.4
			100		100		100
	Do you look for protein supplements that are tested by a third party?							0.175
	No	39	30.7	23	29.5	16	32.6
	I don’t know	20	15.7	16	20.5	4	8.2
	Yes	68	53.6	39	50	29	59.2
			100		100		100
	Do you look for protein supplements that have NSF Certified for Sports on the package?							0.25
	No	34	26.8	17	21.8	17	34.7
	I don’t know	38	29.9	26	33.3	12	24.5
	Yes	55	43.3	35	44.9	20	40.8
			100		100		100
	Do you check if the protein supplements are tested for banned substances?							0.018
	No	51	40.2	24	30.8	27	55.1
	I don’t know	26	20.4	10	25.6	6	12.2
	Yes	50	39.4	34	43.6	16	32.7
			100		100		100
	Do you feel that the information provided by the SFDA (website or app/ twitter) regarding protein supplements is helpful?							0.347
	No	17	13.4	8	10.2	9	18.4
	I don’t know	56	44.1	34	43.6	22	44.9
	Yes	54	42.5	36	46.2	18	36.7
			100		100		100
	Do you feel that the information provided by the ministry of health regarding protein supplements is helpful?							0.046
	No	13	10.2	4	5.1	9	18.3
	I don’t know	55	43.3	34	43.6	21	42.9
	Yes	59	46.5	40	51.3	19	38.8
			100		100		100

## Sheet: chi-squre test for add factors
				Age	Education	Social status	Region	chronic diseases	Exercise regularly	Do you know about protein supplements
			Do you know about protein supplements?	0.001	0.025	0.514	0.022	0.386	<0.0001
			Do you believe that consuming protein from natural resource is enough to build muscle mass?	0.227	0.203	0.101	0.074	0.553	0.002
			Do you believe that protein supplements can be consumed as a substitute for meals?	0.555	0.555	0.688	0.58	0.706	0.021
			Do you believe that only men can use protein supplements than women?	<0.0001	0.306	0.007	0.454	0.512	0.168
			Do you believe that athletes should take protein supplements ?	0.003	0.543	0.587	0.03	0.851	0.015
			Do you believe that protein supplements are good for your health?	0.111	0.705	0.145	0.253	0.431	<0.0001
			Do you know the risk associated with protein supplements?	0.109	0.326	0.025	0.013	0.715	0.004
			Do you believe that protein supplements are suitable for those with kidney and liver problems ?	0.024	0.245	0.079	0.933	0.004	0.5
			Do you think Protein powders could be tainted with heavy metals such as lead, arsenic, cadmium, and mercury?	0.202	0.218	0.718	0.447	0.577	0.336	0.149
			Do you think Protein powders may contain Doping agents, such as androgenic anabolic steroids (AAS)?	0.073	0.414	0.863	0.52	0.883	0.751	0.154
			Do you think High protein diet could affect the kidneys (hyperfiltration)?	0.518	0.604	0.856	0.528	0.914	0.071	0.51
			Do you think Protein powders could cause Stomach ach and bloating?	0.516	0.862	0.948	0.678	0.126	0.165	0.352
			Do you think Protein supplements could affect the gut microbiota?	0.87	0.734	0.364	0.186	0.387	0.9	0.493
			Do you believe that all protein supplements are safe to be used?	0.281	0.051	0.751	0.724	0.39	0.558	0.012
			Do you read the package to check the content of the protein supplements?	0.077	0.056	0.602	0.577	0.609	0.096	0.553
			Do you Feel that you need more information on how to choose the best protein supplements?	0.126	0.338	0.885	0.054	0.696	0.04	0.322
			Do you look for protein supplements that are tested by a third party?	0.216	0.385	0.45	0.304	0.3	0.244	0.173
			Do you look for protein supplements that have NSF Certified for Sports on the package?	0.492	0.612	0.827	0.797	0.317	0.018	0.114
			Do you check if the protein supplements are tested for banned substances?	0.171	0.465	0.571	0.467	0.177	0.021	0.009
			Do you feel that the information provided by the SFDA (website or app/ twitter) regarding protein supplements is helpful?	0.317	0.166	0.726	<0.0001	0.977	0.495	0.528
			Do you feel that the information provided by the ministry of health regarding protein supplements is helpful?	0.057	0.039	0.816	<0.0001	0.818	0.581	0.446
		all	Are you currently taking protein supplements or have you taken before?	<0.0001	0.002	0.838	<0.0001	0.249	<0.0001	<0.0001
				Did you experience any side effects after using protein supplements?
			How long have you been using protein supplements?	0.147
			Do you know the amount of protein you should consume from food in a day?	0.006
			How much protein do you think is enough for your daily need?	0.003
			How many times do you use protein supplements?	0.119
			Do you know the amount of protein you need in a day, whether from protein supplements or from food, to calculate your daily need or to build or maintain muscle mass	0.031
			How much water do you drink daily?	0.642

## Sheet: Figures
	How do you know about protein supplements?
	Coaches	10
	Friends	19.2
	Social media	34.1
	Internet	28.6
	Others	8.1
N	What are your reasons for taking protein supplements?
37	Enhance performance		11.4198
24	Replace nutrients		7.40741
18	Burn fats		5.55556
72	Increase muscle mass		22.2222
21	Lose weight		6.48148
15	Appetite control		4.62963
29	Increase energy		8.95062
108	To complete the protein need		33.3333
324			100
N	How do you obtain information about protein supplements
91	Internet	25.779
42	Coaches	11.898
47	Friends	13.3144
42	Trainees	11.898
53	Social media	15.0142
29	SFDA	8.2153
33	Ministry of health	9.34844
16	Others	4.53258
353		100
N	What type of protein supplements do you use?
54	Whey Concentrate	20.3774
44	Whey Isolate	16.6038
14	Whey hydrolysate	5.28302
26	Casein/ Milk Protein	9.81132
26	Egg White Protein	9.81132
28	Beef Protein	10.566
17	Plant-based Protein	6.41509
36	Creatine	13.5849
20	BCAA	7.54717
265		100
